# Supplementary material for: The role of noninfectious comorbidities in the association between severe infections and risk of dementia in Finland: A nationwide registry study
Source: PLoS Med. 2026 Mar 24;23(3):e1004688. doi: 10.1371/journal.pmed.1004688 (PMC13012496; doi:10.1371/journal.pmed.1004688)
Supplement: S1 Appendix — (XLSX) [file pmed.1004688.s003.xlsx]

## Sheet: Table A
	Table A. Number of dementia-related diseases before dementia onset
		N diseases before
		dementia/		Dementia	No dementia
		index date		N=62,555	N=312,772	p for difference
		0		33,179 (53.0%)	198,089 (63.3%)	<0.001
		1+		29,376 (47.0%)	114,683 (36.7%)
		0		33,179 (53.0%)	198,089 (63.3%)	<0.001
		1		16,480 (26.3%)	70,912 (22.7%)
		2+		12,896 (20.6%)	43,771 (14.0%)
		0		33,179 (53.0%)	198,089 (63.3%)	<0.001
		1		16,480 (26.3%)	70,912 (22.7%)
		2		7,548 (12.1%)	26,706 (8.5%)
		3+		5,348 (8.5%)	17,065 (5.5%)
		Data are N (%)

## Sheet: Table B
	Table B. Associations between dementia-related diseases in the more commonly occurring temporal order
	Exposure_ICD10	Exposure_ICD10_name	Outcome_ICD10	Outcome_ICD10_name	N_no_outcome	N_no_outcome_if_exp	prop_exp_if_no_outcome	N_outcome	N_outcome_if_exp	prop_exp_if_outcome	aRR	a95CI_LL	a95CI_UL	ap	ap_bonf	Time_before_dementia_mean_(years)	Time_before_dementia_SD
	A49	Bacterial infection of unspecified site														5.63013	3.83434
	E11	Type 2 diabetes mellitus	A49	Bacterial infection of unspecified site	10192	399	0.0391484	2040	157	0.0769608	2.07255	1.7029	2.52244	3.56582e-13	1.44772e-10	10.2882	5.70813
	E87	Other disorders of fluid, electrolyte and acid-base balance	A49	Bacterial infection of unspecified site	10192	166	0.0162873	2040	81	0.0397059	2.5724	1.94545	3.4014	3.37488e-11	1.3702e-08	6.56519	4.5453
	F10	Mental and behavioural disorders due to use of alcohol	A49	Bacterial infection of unspecified site	10192	203	0.0199176	2040	92	0.045098	2.3022	1.77224	2.99064	4.18513e-10	1.69916e-07	10.6284	6.08911
	F33	Recurrent depressive disorder	A49	Bacterial infection of unspecified site	10192	95	0.00932104	2040	43	0.0210784	2.1362	1.46958	3.1052	6.97436e-05	0.0283159	11.3635	5.74875
	G40	Epilepsy	A49	Bacterial infection of unspecified site	10192	151	0.0148155	2040	62	0.0303922	2.05097	1.50553	2.79402	5.27114e-06	0.00214008	10.0136	6.20976
	H36	Retinal disorders in diseases classified elsewhere	A49	Bacterial infection of unspecified site	10192	90	0.00883046	2040	44	0.0215686	2.46445	1.69755	3.57781	2.11353e-06	0.000858091	10.9122	5.63734
	I63	Cerebral infarction	A49	Bacterial infection of unspecified site	10192	717	0.0703493	2040	215	0.105392	1.55938	1.32424	1.83628	9.95715e-08	4.0426e-05	8.55077	5.22376
	I69	Sequelae of cerebrovascular disease	A49	Bacterial infection of unspecified site	10192	172	0.016876	2040	63	0.0308824	1.79475	1.33204	2.41818	0.000120687	0.0489989	7.66905	5.20685
	S06	Intracranial injury	A49	Bacterial infection of unspecified site	10192	375	0.0367936	2040	115	0.0563725	1.63869	1.31574	2.04092	1.03315e-05	0.00419457	7.8416	5.53158
	S72	Fracture of femur	A49	Bacterial infection of unspecified site	10192	316	0.0310047	2040	119	0.0583333	1.88877	1.50239	2.37452	5.15669e-08	2.09362e-05	6.8222	4.85871
	E11	Type 2 diabetes mellitus														10.2882	5.70813
	no diseases
	E87	Other disorders of fluid, electrolyte and acid-base balance														6.56519	4.5453
	E11	Type 2 diabetes mellitus	E87	Other disorders of fluid, electrolyte and acid-base balance	8279	277	0.0334581	1656	94	0.0567633	1.6847	1.31523	2.15796	3.63967e-05	0.0147771	10.2882	5.70813
	F10	Mental and behavioural disorders due to use of alcohol	E87	Other disorders of fluid, electrolyte and acid-base balance	8279	120	0.0144945	1656	88	0.0531401	3.74316	2.79556	5.01196	7.80613e-19	3.16929e-16	10.6284	6.08911
	F32	Depressive episode	E87	Other disorders of fluid, electrolyte and acid-base balance	8279	253	0.0305592	1656	97	0.0585749	1.87831	1.47085	2.39865	4.36098e-07	0.000177056	11.7795	6.17201
	F33	Recurrent depressive disorder	E87	Other disorders of fluid, electrolyte and acid-base balance	8279	78	0.00942143	1656	36	0.0217391	2.28141	1.52417	3.41487	6.12621e-05	0.0248724	11.3635	5.74875
	F41	Other anxiety disorders	E87	Other disorders of fluid, electrolyte and acid-base balance	8279	78	0.00942143	1656	46	0.0277778	2.87582	1.97586	4.18569	3.4658e-08	1.40712e-05	10.1355	6.14315
	G40	Epilepsy	E87	Other disorders of fluid, electrolyte and acid-base balance	8279	101	0.0121995	1656	68	0.0410628	3.43133	2.49283	4.72317	3.94667e-14	1.60235e-11	10.0136	6.20976
	I95	Hypotension	E87	Other disorders of fluid, electrolyte and acid-base balance	8279	45	0.00543544	1656	30	0.0181159	3.26091	2.01153	5.28629	1.62389e-06	0.000659298	5.79745	4.50853
	K59	Other functional intestinal disorders	E87	Other disorders of fluid, electrolyte and acid-base balance	8279	186	0.0224665	1656	92	0.0555556	2.50287	1.93372	3.23953	3.17483e-12	1.28898e-09	7.834	5.1711
	S06	Intracranial injury	E87	Other disorders of fluid, electrolyte and acid-base balance	8279	290	0.0350284	1656	95	0.0573671	1.68931	1.32415	2.15519	2.44957e-05	0.00994525	7.8416	5.53158
	S22	Fracture of rib(s), sternum and thoracic spine	E87	Other disorders of fluid, electrolyte and acid-base balance	8279	101	0.0121995	1656	45	0.0271739	2.16317	1.50562	3.10789	3.0028e-05	0.0121914	8.23882	5.74567
	F06	Other mental disorders due to brain damage and dysfunction and to physical disease														4.72247	3.82735
	F32	Depressive episode	F06	Other mental disorders due to brain damage and dysfunction and to physical disease	5702	158	0.0277096	1141	97	0.0850131	3.42776	2.57453	4.56378	3.30806e-17	1.34307e-14	11.7795	6.17201
	F33	Recurrent depressive disorder	F06	Other mental disorders due to brain damage and dysfunction and to physical disease	5702	58	0.0101719	1141	34	0.0297984	2.97967	1.87207	4.74259	4.13946e-06	0.00168062	11.3635	5.74875
	S06	Intracranial injury	F06	Other mental disorders due to brain damage and dysfunction and to physical disease	5702	233	0.0408629	1141	86	0.0753725	2.09488	1.59499	2.75143	1.05837e-07	4.29699e-05	7.8416	5.53158
	F10	Mental and behavioural disorders due to use of alcohol														10.6284	6.08911
	F32	Depressive episode	F10	Mental and behavioural disorders due to use of alcohol	7985	215	0.0269255	1598	121	0.0757196	3.23034	2.52771	4.12827	7.24965e-21	2.94336e-18	11.7795	6.17201
	F32	Depressive episode														11.7795	6.17201
	F43	Reaction to severe stress, and adjustment disorders	F32	Depressive episode	12255	73	0.00595675	2451	103	0.0420237	6.89442	5.07337	9.36912	5.65823e-35	2.29724e-32	11.2725	6.00801
	S02	Fracture of skull and facial bones	F32	Depressive episode	12255	64	0.00522236	2451	32	0.0130559	2.40753	1.56355	3.70707	6.62136e-05	0.0268827	9.28878	5.83143
	F33	Recurrent depressive disorder														11.3635	5.74875
	F10	Mental and behavioural disorders due to use of alcohol	F33	Recurrent depressive disorder	4225	65	0.0153846	845	50	0.0591716	3.89858	2.62246	5.79568	1.74738e-11	7.09437e-09	10.6284	6.08911
	F32	Depressive episode	F33	Recurrent depressive disorder	4225	101	0.0239053	845	419	0.495858	52.7702	37.6293	74.0034	6.4022e-117	2.59929e-114	11.7795	6.17201
	F41	Other anxiety disorders	F33	Recurrent depressive disorder	4225	36	0.00852071	845	102	0.12071	14.4796	9.63649	21.7568	7.07367e-38	2.87191e-35	10.1355	6.14315
	F43	Reaction to severe stress, and adjustment disorders	F33	Recurrent depressive disorder	4225	38	0.00899408	845	52	0.0615385	7.32981	4.67303	11.4971	4.20329e-18	1.70654e-15	11.2725	6.00801
	F41	Other anxiety disorders														10.1355	6.14315
	F10	Mental and behavioural disorders due to use of alcohol	F41	Other anxiety disorders	4815	73	0.015161	963	36	0.0373832	2.3696	1.54481	3.63474	7.73767e-05	0.0314149	10.6284	6.08911
	F32	Depressive episode	F41	Other anxiety disorders	4815	131	0.0272066	963	217	0.225337	10.713	8.3286	13.7801	4.21253e-76	1.71029e-73	11.7795	6.17201
	F43	Reaction to severe stress, and adjustment disorders	F41	Other anxiety disorders	4815	36	0.00747664	963	64	0.066459	8.84639	5.7799	13.5398	1.02956e-23	4.18003e-21	11.2725	6.00801
	G25	Other extrapyramidal and movement disorders	F41	Other anxiety disorders	4815	31	0.00643821	963	20	0.0207684	3.3795	1.89217	6.03596	3.87245e-05	0.0157221	8.80851	5.24389
	G40	Epilepsy	F41	Other anxiety disorders	4815	45	0.00934579	963	31	0.0321911	3.41051	2.12857	5.46452	3.38136e-07	0.000137283	10.0136	6.20976
	F43	Reaction to severe stress, and adjustment disorders														11.2725	6.00801
	K59	Other functional intestinal disorders	F43	Reaction to severe stress, and adjustment disorders	3180	43	0.013522	636	32	0.0503145	3.6945	2.27772	5.99255	1.18576e-07	4.81418e-05	7.834	5.1711
	G20	Parkinson disease														7.14802	4.69509
	F41	Other anxiety disorders	G20	Parkinson disease	9185	99	0.0107784	1837	41	0.022319	2.17426	1.50157	3.14833	3.91775e-05	0.0159061	10.1355	6.14315
	G25	Other extrapyramidal and movement disorders	G20	Parkinson disease	9185	66	0.00718563	1837	163	0.0887316	13.3163	9.7892	18.1141	4.27286e-61	1.73478e-58	8.80851	5.24389
	G25	Other extrapyramidal and movement disorders														8.80851	5.24389
	F32	Depressive episode	G25	Other extrapyramidal and movement disorders	4270	116	0.0271663	854	54	0.0632318	2.40562	1.71553	3.37331	3.60263e-07	0.000146267	11.7795	6.17201
	G40	Epilepsy														10.0136	6.20976
	F10	Mental and behavioural disorders due to use of alcohol	G40	Epilepsy	6165	115	0.0186537	1233	65	0.052717	2.87233	2.07427	3.97743	2.1104e-10	8.56823e-08	10.6284	6.08911
	F33	Recurrent depressive disorder	G40	Epilepsy	6165	40	0.00648824	1233	25	0.0202758	3.10087	1.84697	5.20605	1.86198e-05	0.00755964	11.3635	5.74875
	I61	Intracerebral haemorrhage	G40	Epilepsy	6165	37	0.00600162	1233	72	0.0583942	11.0654	7.24085	16.9099	1.12564e-28	4.57008e-26	8.20751	5.54161
	I63	Cerebral infarction	G40	Epilepsy	6165	228	0.036983	1233	229	0.185726	6.5907	5.32175	8.16222	6.45477e-67	2.62064e-64	8.55077	5.22376
	I67	Other cerebrovascular diseases	G40	Epilepsy	6165	27	0.00437956	1233	28	0.0227088	5.1117	2.99172	8.73393	2.38036e-09	9.66427e-07	8.62591	5.67761
	S02	Fracture of skull and facial bones	G40	Epilepsy	6165	36	0.00583942	1233	22	0.0178427	3.06724	1.78118	5.28187	5.30568e-05	0.021541	9.28878	5.83143
	S06	Intracranial injury	G40	Epilepsy	6165	144	0.0233577	1233	129	0.104623	5.3096	4.09218	6.8892	3.32353e-36	1.34935e-33	7.8416	5.53158
	H36	Retinal disorders in diseases classified elsewhere														10.9122	5.63734
	E11	Type 2 diabetes mellitus	H36	Retinal disorders in diseases classified elsewhere	4000	99	0.02475	800	317	0.39625	34.3718	24.9185	47.4114	4.68316e-103	1.90136e-100	10.2882	5.70813
	I61	Intracerebral haemorrhage														8.20751	5.54161
	no diseases
	I63	Cerebral infarction														8.55077	5.22376
	E11	Type 2 diabetes mellitus	I63	Cerebral infarction	29943	878	0.0293224	5989	286	0.0477542	1.62542	1.41449	1.8678	7.39719e-12	3.00326e-09	10.2882	5.70813
	H36	Retinal disorders in diseases classified elsewhere	I63	Cerebral infarction	29943	220	0.00734729	5989	95	0.0158624	2.11413	1.65733	2.69683	1.66458e-09	6.75819e-07	10.9122	5.63734
	I61	Intracerebral haemorrhage	I63	Cerebral infarction	29943	163	0.00544368	5989	87	0.0145266	2.67404	2.05286	3.48319	3.04447e-13	1.23605e-10	8.20751	5.54161
	I67	Other cerebrovascular diseases														8.62591	5.67761
	E87	Other disorders of fluid, electrolyte and acid-base balance	I67	Other cerebrovascular diseases	3185	33	0.0103611	637	21	0.032967	3.28692	1.82632	5.91563	7.22359e-05	0.0293278	6.56519	4.5453
	I63	Cerebral infarction	I67	Other cerebrovascular diseases	3185	161	0.0505495	637	88	0.138148	3.2443	2.4185	4.35207	4.07861e-15	1.65592e-12	8.55077	5.22376
	I95	Hypotension	I67	Other cerebrovascular diseases	3185	12	0.00376766	637	14	0.021978	4.96621	2.24106	11.0052	7.89361e-05	0.032048	5.79745	4.50853
	I69	Sequelae of cerebrovascular disease														7.66905	5.20685
	E11	Type 2 diabetes mellitus	I69	Sequelae of cerebrovascular disease	7548	255	0.0337838	1510	79	0.0523179	1.70156	1.3035	2.22119	9.25615e-05	0.03758	10.2882	5.70813
	F06	Other mental disorders due to brain damage and dysfunction and to physical disease	I69	Sequelae of cerebrovascular disease	7548	45	0.00596184	1510	26	0.0172185	2.70086	1.6465	4.43039	8.32965e-05	0.0338184	4.72247	3.82735
	G40	Epilepsy	I69	Sequelae of cerebrovascular disease	7548	65	0.00861155	1510	97	0.0642384	8.50366	6.07045	11.9122	1.45906e-35	5.92377e-33	10.0136	6.20976
	I61	Intracerebral haemorrhage	I69	Sequelae of cerebrovascular disease	7548	41	0.0054319	1510	177	0.117219	24.2928	16.8264	35.0724	5.23541e-65	2.12558e-62	8.20751	5.54161
	I63	Cerebral infarction	I69	Sequelae of cerebrovascular disease	7548	373	0.0494171	1510	835	0.55298	24.6258	20.5954	29.4451	2.12281e-270	8.61861e-268	8.55077	5.22376
	I67	Other cerebrovascular diseases	I69	Sequelae of cerebrovascular disease	7548	42	0.00556439	1510	50	0.0331126	6.05938	3.97308	9.24124	5.95243e-17	2.41669e-14	8.62591	5.67761
	I95	Hypotension	I69	Sequelae of cerebrovascular disease	7548	42	0.00556439	1510	29	0.0192053	3.2964	2.02234	5.3731	1.70863e-06	0.000693703	5.79745	4.50853
	S06	Intracranial injury	I69	Sequelae of cerebrovascular disease	7548	236	0.0312666	1510	134	0.0887417	3.0717	2.44494	3.85912	5.51037e-22	2.23721e-19	7.8416	5.53158
	I95	Hypotension														5.79745	4.50853
	E11	Type 2 diabetes mellitus	I95	Hypotension	4308	147	0.0341226	863	60	0.0695249	2.04497	1.47468	2.83579	1.79792e-05	0.00729956	10.2882	5.70813
	E87	Other disorders of fluid, electrolyte and acid-base balance	I95	Hypotension	4308	60	0.0139276	863	30	0.0347625	2.49357	1.58441	3.92442	7.8507e-05	0.0318738	6.56519	4.5453
	G20	Parkinson disease	I95	Hypotension	4308	70	0.0162488	863	43	0.0498262	3.38025	2.2528	5.07195	4.03153e-09	1.6368e-06	7.14802	4.69509
	I63	Cerebral infarction	I95	Hypotension	4308	286	0.0663881	863	114	0.132097	2.12444	1.67836	2.68909	3.70466e-10	1.50409e-07	8.55077	5.22376
	K59	Other functional intestinal disorders	I95	Hypotension	4308	131	0.0304085	863	55	0.0637312	2.08264	1.48338	2.92398	2.25813e-05	0.009168	7.834	5.1711
	N30	Cystitis	I95	Hypotension	4308	134	0.0311049	863	56	0.0648899	2.03863	1.46827	2.83056	2.1025e-05	0.00853616	6.51178	4.99004
	S06	Intracranial injury	I95	Hypotension	4308	156	0.0362117	863	68	0.0787949	2.3178	1.71222	3.13758	5.31055e-08	2.15608e-05	7.8416	5.53158
	K59	Other functional intestinal disorders														7.834	5.1711
	E11	Type 2 diabetes mellitus	K59	Other functional intestinal disorders	12767	397	0.0310958	2557	142	0.0555338	1.74392	1.4278	2.13002	5.03476e-08	2.04411e-05	10.2882	5.70813
	F32	Depressive episode	K59	Other functional intestinal disorders	12767	323	0.0252996	2557	168	0.065702	2.72096	2.23472	3.31301	2.16156e-23	8.77592e-21	11.7795	6.17201
	F33	Recurrent depressive disorder	K59	Other functional intestinal disorders	12767	115	0.0090076	2557	58	0.0226828	2.43537	1.76272	3.36471	6.77402e-08	2.75025e-05	11.3635	5.74875
	F41	Other anxiety disorders	K59	Other functional intestinal disorders	12767	119	0.00932091	2557	77	0.0301134	3.34727	2.48547	4.50788	1.79837e-15	7.30139e-13	10.1355	6.14315
	G20	Parkinson disease	K59	Other functional intestinal disorders	12767	164	0.0128456	2557	94	0.0367618	2.99313	2.29493	3.90374	5.98218e-16	2.42876e-13	7.14802	4.69509
	G40	Epilepsy	K59	Other functional intestinal disorders	12767	124	0.00971254	2557	62	0.0242472	2.41698	1.76145	3.31647	4.57373e-08	1.85693e-05	10.0136	6.20976
	N30	Cystitis														6.51178	4.99004
	A49	Bacterial infection of unspecified site	N30	Cystitis	14595	222	0.0152107	2923	96	0.032843	2.29905	1.79374	2.94672	4.89564e-11	1.98763e-08	5.63013	3.83434
	E11	Type 2 diabetes mellitus	N30	Cystitis	14595	436	0.0298732	2923	172	0.0588437	1.98682	1.65298	2.38808	2.57721e-13	1.04635e-10	10.2882	5.70813
	E87	Other disorders of fluid, electrolyte and acid-base balance	N30	Cystitis	14595	222	0.0152107	2923	108	0.0369483	2.4162	1.90981	3.05687	1.95736e-13	7.9469e-11	6.56519	4.5453
	F10	Mental and behavioural disorders due to use of alcohol	N30	Cystitis	14595	134	0.00918123	2923	70	0.023948	2.61252	1.93036	3.53574	4.97643e-10	2.02043e-07	10.6284	6.08911
	F32	Depressive episode	N30	Cystitis	14595	406	0.0278177	2923	171	0.0585015	2.12789	1.76487	2.56557	2.52369e-15	1.02462e-12	11.7795	6.17201
	F33	Recurrent depressive disorder	N30	Cystitis	14595	132	0.00904419	2923	63	0.0215532	2.3698	1.7429	3.22219	3.71719e-08	1.50918e-05	11.3635	5.74875
	F41	Other anxiety disorders	N30	Cystitis	14595	154	0.0105516	2923	63	0.0215532	2.013	1.48791	2.72339	5.71322e-06	0.00231957	10.1355	6.14315
	F43	Reaction to severe stress, and adjustment disorders	N30	Cystitis	14595	95	0.00650908	2923	43	0.0147109	2.28124	1.57097	3.31264	1.46916e-05	0.00596479	11.2725	6.00801
	G20	Parkinson disease	N30	Cystitis	14595	174	0.0119219	2923	75	0.0256586	2.26699	1.71516	2.99637	8.88691e-09	3.60808e-06	7.14802	4.69509
	G40	Epilepsy	N30	Cystitis	14595	142	0.00972936	2923	76	0.0260007	2.69414	2.02125	3.59104	1.38307e-11	5.61528e-09	10.0136	6.20976
	I61	Intracerebral haemorrhage	N30	Cystitis	14595	88	0.00602946	2923	47	0.0160794	2.68693	1.87563	3.84916	7.07025e-08	2.87052e-05	8.20751	5.54161
	I63	Cerebral infarction	N30	Cystitis	14595	869	0.0595409	2923	309	0.105713	1.85137	1.60961	2.12944	6.30308e-18	2.55905e-15	8.55077	5.22376
	I69	Sequelae of cerebrovascular disease	N30	Cystitis	14595	177	0.0121274	2923	72	0.0246322	1.99902	1.50817	2.64964	1.44893e-06	0.000588267	7.66905	5.20685
	K59	Other functional intestinal disorders	N30	Cystitis	14595	399	0.0273381	2923	199	0.0680807	2.59447	2.17189	3.09927	7.73182e-26	3.13912e-23	7.834	5.1711
	S06	Intracranial injury	N30	Cystitis	14595	500	0.0342583	2923	181	0.0619227	1.83563	1.53591	2.19384	2.42121e-11	9.83012e-09	7.8416	5.53158
	S22	Fracture of rib(s), sternum and thoracic spine	N30	Cystitis	14595	188	0.0128811	2923	67	0.0229217	1.80019	1.35389	2.39361	5.24887e-05	0.0213104	8.23882	5.74567
	S42	Fracture of shoulder and upper arm	N30	Cystitis	14595	414	0.0283659	2923	126	0.0431064	1.53227	1.24738	1.88223	4.7805e-05	0.0194088	9.03029	5.57029
	S70	Superficial injury of hip and thigh	N30	Cystitis	14595	132	0.00904419	2923	62	0.0212111	2.15634	1.58209	2.93901	1.15289e-06	0.000468072	7.02778	5.27133
	S72	Fracture of femur	N30	Cystitis	14595	489	0.0335046	2923	151	0.0516593	1.56345	1.29057	1.89404	4.96015e-06	0.00201382	6.8222	4.85871
	S00	Superficial injury of head														6.75943	5.21839
	F10	Mental and behavioural disorders due to use of alcohol	S00	Superficial injury of head	3825	50	0.0130719	765	44	0.0575163	5.14934	3.25424	8.14806	2.5696e-12	1.04326e-09	10.6284	6.08911
	F32	Depressive episode	S00	Superficial injury of head	3825	112	0.029281	765	49	0.0640523	2.18945	1.53291	3.1272	1.6435e-05	0.00667259	11.7795	6.17201
	F43	Reaction to severe stress, and adjustment disorders	S00	Superficial injury of head	3825	21	0.0054902	765	16	0.020915	4.27486	2.16777	8.43006	2.75148e-05	0.011171	11.2725	6.00801
	I69	Sequelae of cerebrovascular disease	S00	Superficial injury of head	3825	46	0.0120261	765	26	0.0339869	3.20868	1.92486	5.34877	7.76172e-06	0.00315126	7.66905	5.20685
	S01	Open wound of head	S00	Superficial injury of head	3825	87	0.0227451	765	75	0.0980392	4.74679	3.3819	6.66254	2.17949e-19	8.84874e-17	7.49043	5.68159
	S02	Fracture of skull and facial bones	S00	Superficial injury of head	3825	26	0.00679739	765	22	0.0287582	3.96083	2.19808	7.13722	4.62071e-06	0.00187601	9.28878	5.83143
	S06	Intracranial injury	S00	Superficial injury of head	3825	124	0.0324183	765	92	0.120261	4.0129	2.97888	5.40585	6.2508e-20	2.53783e-17	7.8416	5.53158
	S01	Open wound of head														7.49043	5.68159
	F10	Mental and behavioural disorders due to use of alcohol	S01	Open wound of head	13473	225	0.0167001	2698	200	0.074129	4.88117	3.95985	6.01684	6.47076e-50	2.62713e-47	10.6284	6.08911
	F32	Depressive episode	S01	Open wound of head	13473	347	0.0257552	2698	121	0.044848	1.71707	1.38328	2.13141	9.49539e-07	0.000385513	11.7795	6.17201
	S22	Fracture of rib(s), sternum and thoracic spine	S01	Open wound of head	13473	159	0.0118014	2698	65	0.0240919	2.01559	1.49652	2.71472	3.96055e-06	0.00160799	8.23882	5.74567
	S02	Fracture of skull and facial bones														9.28878	5.83143
	F10	Mental and behavioural disorders due to use of alcohol	S02	Fracture of skull and facial bones	3325	46	0.0138346	666	41	0.0615616	4.50637	2.82967	7.17658	2.28142e-10	9.26257e-08	10.6284	6.08911
	S01	Open wound of head	S02	Fracture of skull and facial bones	3325	56	0.0168421	666	38	0.0570571	3.45307	2.21851	5.37463	4.01976e-08	1.63202e-05	7.49043	5.68159
	S06	Intracranial injury	S02	Fracture of skull and facial bones	3325	96	0.0288722	666	85	0.127628	5.56785	4.00197	7.74642	2.17597e-24	8.83445e-22	7.8416	5.53158
	S06	Intracranial injury														7.8416	5.53158
	F10	Mental and behavioural disorders due to use of alcohol	S06	Intracranial injury	18777	303	0.0161368	3757	200	0.053234	3.44344	2.84157	4.17279	1.75542e-36	7.127e-34	10.6284	6.08911
	F32	Depressive episode	S06	Intracranial injury	18777	489	0.0260425	3757	182	0.0484429	1.87537	1.5726	2.23644	2.57126e-12	1.04393e-09	11.7795	6.17201
	F33	Recurrent depressive disorder	S06	Intracranial injury	18777	152	0.00809501	3757	58	0.0154378	1.90546	1.40433	2.58541	3.46042e-05	0.0140493	11.3635	5.74875
	F43	Reaction to severe stress, and adjustment disorders	S06	Intracranial injury	18777	109	0.00580497	3757	45	0.0119776	2.07392	1.45858	2.94887	4.86908e-05	0.0197685	11.2725	6.00801
	I61	Intracerebral haemorrhage	S06	Intracranial injury	18777	119	0.00633754	3757	88	0.0234229	3.77898	2.85371	5.00426	1.72166e-20	6.98993e-18	8.20751	5.54161
	I63	Cerebral infarction	S06	Intracranial injury	18777	1008	0.0536827	3757	316	0.0841097	1.6211	1.41709	1.85449	1.92406e-12	7.81167e-10	8.55077	5.22376
	K59	Other functional intestinal disorders	S06	Intracranial injury	18777	426	0.0226873	3757	135	0.0359329	1.54508	1.26667	1.88468	1.77175e-05	0.00719332	7.834	5.1711
	S01	Open wound of head	S06	Intracranial injury	18777	378	0.020131	3757	212	0.056428	2.89177	2.42729	3.44514	1.39458e-32	5.66199e-30	7.49043	5.68159
	S42	Fracture of shoulder and upper arm	S06	Intracranial injury	18777	406	0.0216222	3757	124	0.0330051	1.52692	1.24108	1.87859	6.2709e-05	0.0254599	9.03029	5.57029
	S22	Fracture of rib(s), sternum and thoracic spine														8.23882	5.74567
	F10	Mental and behavioural disorders due to use of alcohol	S22	Fracture of rib(s), sternum and thoracic spine	6928	132	0.0190531	1387	72	0.0519106	2.83352	2.08183	3.85662	3.54573e-11	1.43957e-08	10.6284	6.08911
	F32	Depressive episode	S22	Fracture of rib(s), sternum and thoracic spine	6928	168	0.0242494	1387	66	0.0475847	2.00453	1.48992	2.69689	4.34915e-06	0.00176575	11.7795	6.17201
	G40	Epilepsy	S22	Fracture of rib(s), sternum and thoracic spine	6928	71	0.0102483	1387	35	0.0252343	2.4892	1.64386	3.76924	1.64807e-05	0.00669114	10.0136	6.20976
	I69	Sequelae of cerebrovascular disease	S22	Fracture of rib(s), sternum and thoracic spine	6928	82	0.011836	1387	37	0.0266763	2.28929	1.52876	3.42817	5.81275e-05	0.0235998	7.66905	5.20685
	S06	Intracranial injury	S22	Fracture of rib(s), sternum and thoracic spine	6928	194	0.0280023	1387	101	0.072819	2.74787	2.13076	3.54369	6.73656e-15	2.73504e-12	7.8416	5.53158
	S42	Fracture of shoulder and upper arm	S22	Fracture of rib(s), sternum and thoracic spine	6928	144	0.0207852	1387	60	0.0432588	2.10698	1.54205	2.87887	2.87528e-06	0.00116736	9.03029	5.57029
	S32	Fracture of lumbar spine and pelvis														6.92877	5.12957
	F10	Mental and behavioural disorders due to use of alcohol	S32	Fracture of lumbar spine and pelvis	7358	92	0.0125034	1473	58	0.0393754	3.1203	2.20382	4.41789	1.41928e-10	5.76229e-08	10.6284	6.08911
	F32	Depressive episode	S32	Fracture of lumbar spine and pelvis	7358	197	0.0267736	1473	73	0.0495587	1.89461	1.42885	2.5122	9.0371e-06	0.00366906	11.7795	6.17201
	G20	Parkinson disease	S32	Fracture of lumbar spine and pelvis	7358	89	0.0120957	1473	45	0.0305499	2.64499	1.82429	3.83492	2.86812e-07	0.000116446	7.14802	4.69509
	I63	Cerebral infarction	S32	Fracture of lumbar spine and pelvis	7358	416	0.0565371	1473	123	0.0835031	1.5347	1.24	1.89944	8.24236e-05	0.033464	8.55077	5.22376
	I69	Sequelae of cerebrovascular disease	S32	Fracture of lumbar spine and pelvis	7358	72	0.00978527	1473	33	0.0224033	2.30137	1.51217	3.50245	0.000100245	0.0406995	7.66905	5.20685
	K59	Other functional intestinal disorders	S32	Fracture of lumbar spine and pelvis	7358	168	0.0228323	1473	76	0.0515954	2.25523	1.69764	2.99596	1.99737e-08	8.10931e-06	7.834	5.1711
	N30	Cystitis	S32	Fracture of lumbar spine and pelvis	7358	194	0.0263659	1473	86	0.0583843	2.32844	1.78137	3.04352	6.19306e-10	2.51438e-07	6.51178	4.99004
	S01	Open wound of head	S32	Fracture of lumbar spine and pelvis	7358	176	0.0239195	1473	61	0.0414121	1.80869	1.33931	2.44257	0.000110721	0.0449526	7.49043	5.68159
	S02	Fracture of skull and facial bones	S32	Fracture of lumbar spine and pelvis	7358	61	0.0082903	1473	36	0.0244399	2.95167	1.93674	4.49847	4.78862e-07	0.000194418	9.28878	5.83143
	S06	Intracranial injury	S32	Fracture of lumbar spine and pelvis	7358	241	0.0327535	1473	84	0.0570265	1.80211	1.39375	2.33012	7.047e-06	0.00286108	7.8416	5.53158
	S22	Fracture of rib(s), sternum and thoracic spine	S32	Fracture of lumbar spine and pelvis	7358	84	0.0114161	1473	63	0.0427699	3.87991	2.772	5.43062	2.72153e-15	1.10494e-12	8.23882	5.74567
	S42	Fracture of shoulder and upper arm	S32	Fracture of lumbar spine and pelvis	7358	198	0.0269095	1473	96	0.0651731	2.53348	1.96667	3.26364	6.27509e-13	2.54768e-10	9.03029	5.57029
	S70	Superficial injury of hip and thigh	S32	Fracture of lumbar spine and pelvis	7358	62	0.0084262	1473	36	0.0244399	2.9505	1.94916	4.46627	3.13484e-07	0.000127275	7.02778	5.27133
	S72	Fracture of femur	S32	Fracture of lumbar spine and pelvis	7358	224	0.0304431	1473	118	0.0801086	2.78872	2.20049	3.53419	2.15821e-17	8.76232e-15	6.8222	4.85871
	S42	Fracture of shoulder and upper arm														9.03029	5.57029
	F10	Mental and behavioural disorders due to use of alcohol	S42	Fracture of shoulder and upper arm	11614	139	0.0119683	2324	96	0.0413081	3.4728	2.62674	4.59138	2.35223e-18	9.55005e-16	10.6284	6.08911
	F32	Depressive episode	S42	Fracture of shoulder and upper arm	11614	285	0.0245393	2324	97	0.0417384	1.73061	1.35957	2.20291	8.39343e-06	0.00340773	11.7795	6.17201
	G40	Epilepsy	S42	Fracture of shoulder and upper arm	11614	125	0.0107629	2324	53	0.0228055	2.07893	1.49032	2.90002	1.63749e-05	0.00664822	10.0136	6.20976
	S70	Superficial injury of hip and thigh														7.02778	5.27133
	F10	Mental and behavioural disorders due to use of alcohol	S70	Superficial injury of hip and thigh	4500	59	0.0131111	902	32	0.0354767	2.86277	1.78542	4.59021	1.26396e-05	0.00513167	10.6284	6.08911
	G20	Parkinson disease	S70	Superficial injury of hip and thigh	4500	44	0.00977778	902	26	0.0288248	3.18747	1.92102	5.28882	7.22555e-06	0.00293357	7.14802	4.69509
	S06	Intracranial injury	S70	Superficial injury of hip and thigh	4500	133	0.0295556	902	64	0.0709534	2.55138	1.8542	3.51072	8.8488e-09	3.59261e-06	7.8416	5.53158
	S42	Fracture of shoulder and upper arm	S70	Superficial injury of hip and thigh	4500	108	0.024	902	49	0.0543237	2.42208	1.68578	3.48	1.71592e-06	0.000696663	9.03029	5.57029
	S72	Fracture of femur	S70	Superficial injury of hip and thigh	4500	129	0.0286667	902	114	0.126386	5.01108	3.79519	6.61651	6.18268e-30	2.51017e-27	6.8222	4.85871
	S72	Fracture of femur														6.8222	4.85871
	E87	Other disorders of fluid, electrolyte and acid-base balance	S72	Fracture of femur	14765	227	0.0153742	2959	82	0.0277121	1.7736	1.36915	2.29752	1.42978e-05	0.0058049	6.56519	4.5453
	F10	Mental and behavioural disorders due to use of alcohol	S72	Fracture of femur	14765	163	0.0110396	2959	100	0.0337952	3.05074	2.34103	3.9756	1.50745e-16	6.12024e-14	10.6284	6.08911
	G20	Parkinson disease	S72	Fracture of femur	14765	156	0.0105655	2959	74	0.0250084	2.52989	1.90052	3.36767	2.02085e-10	8.20466e-08	7.14802	4.69509
	G40	Epilepsy	S72	Fracture of femur	14765	146	0.00988825	2959	73	0.0246705	2.36832	1.77619	3.15785	4.26978e-09	1.73353e-06	10.0136	6.20976
	I63	Cerebral infarction	S72	Fracture of femur	14765	892	0.0604131	2959	252	0.0851639	1.44219	1.2442	1.67167	1.17346e-06	0.000476423	8.55077	5.22376
	I69	Sequelae of cerebrovascular disease	S72	Fracture of femur	14765	176	0.0119201	2959	61	0.0206151	1.81612	1.34651	2.44951	9.26719e-05	0.0376248	7.66905	5.20685
	S01	Open wound of head	S72	Fracture of femur	14765	293	0.0198442	2959	104	0.035147	1.73159	1.37459	2.18132	3.1513e-06	0.00127943	7.49043	5.68159
	S06	Intracranial injury	S72	Fracture of femur	14765	484	0.0327802	2959	145	0.049003	1.50953	1.24608	1.82867	2.57414e-05	0.010451	7.8416	5.53158
	S22	Fracture of rib(s), sternum and thoracic spine	S72	Fracture of femur	14765	168	0.0113783	2959	72	0.0243325	2.05271	1.54896	2.72029	5.56268e-07	0.000225845	8.23882	5.74567
	S42	Fracture of shoulder and upper arm	S72	Fracture of femur	14765	407	0.0275652	2959	183	0.0618452	2.24112	1.87094	2.68455	1.93737e-18	7.86571e-16	9.03029	5.57029
	aRR, adjusted rate ratio; a95CI_LL, lower limit of the adjusted 95% confidence interval; a95CI_UL, upper limit of the adjusted 95% confidence interval; ap, p-value from the adjusted model; ap_bonf, Bonferroni corrected p-value from the adjusted model

## Sheet: Table C
	Table C. Associations between dementia-related diseases in the less commonly occurring temporal order
	Exposure_ICD10	Exposure_ICD10_name	Outcome_ICD10	Outcome_ICD10_name	N_no_outcome	N_no_outcome_if_exp	prop_exp_if_no_outcome	N_outcome	N_outcome_if_exp	prop_exp_if_outcome	aRR	a95CI_LL	a95CI_UL	ap	ap_bonf	Time_before_dementia_mean_(years)	Time_before_dementia_SD
	A49	Bacterial infection of unspecified site
	N30	Cystitis	A49	Bacterial infection of unspecified site	10192	258	0.025314	2040	88	0.0431373	1.83343	1.41966	2.3678	3.39766e-06	0.00137945	6.51178	4.99004
	E11	Type 2 diabetes mellitus
	A49	Bacterial infection of unspecified site	E11	Type 2 diabetes mellitus	15469	122	0.00788674	3094	55	0.0177763	2.32532	1.67086	3.23613	5.61492e-07	0.000227966	5.63013	3.83434
	E87	Other disorders of fluid, electrolyte and acid-base balance	E11	Type 2 diabetes mellitus	15469	112	0.00724029	3094	55	0.0177763	2.46315	1.76575	3.436	1.10952e-07	4.50464e-05	6.56519	4.5453
	H36	Retinal disorders in diseases classified elsewhere	E11	Type 2 diabetes mellitus	15469	51	0.00329692	3094	186	0.0601164	19.3311	14.0088	26.6754	1.22008e-72	4.9535e-70	10.9122	5.63734
	I63	Cerebral infarction	E11	Type 2 diabetes mellitus	15469	649	0.0419549	3094	216	0.0698125	1.70495	1.44568	2.01072	2.30707e-10	9.36671e-08	8.55077	5.22376
	N30	Cystitis	E11	Type 2 diabetes mellitus	15469	175	0.0113129	3094	75	0.0242405	2.0524	1.5417	2.73227	8.4233e-07	0.000341986	6.51178	4.99004
	E87	Other disorders of fluid, electrolyte and acid-base balance
	N30	Cystitis	E87	Other disorders of fluid, electrolyte and acid-base balance	8279	225	0.0271772	1656	93	0.0561594	2.08862	1.61983	2.69308	1.35451e-08	5.4993e-06	6.51178	4.99004
	S32	Fracture of lumbar spine and pelvis	E87	Other disorders of fluid, electrolyte and acid-base balance	8279	110	0.0132866	1656	45	0.0271739	2.111	1.47854	3.01399	3.91787e-05	0.0159066	6.92877	5.12957
	F06	Other mental disorders due to brain damage and dysfunction and to physical disease
	no diseases
	F10	Mental and behavioural disorders due to use of alcohol
	E87	Other disorders of fluid, electrolyte and acid-base balance	F10	Mental and behavioural disorders due to use of alcohol	7985	42	0.00525986	1598	37	0.0231539	4.43388	2.79558	7.03227	2.47539e-10	1.00501e-07	6.56519	4.5453
	F33	Recurrent depressive disorder	F10	Mental and behavioural disorders due to use of alcohol	7985	76	0.00951785	1598	37	0.0231539	2.51267	1.65465	3.8156	1.54165e-05	0.0062591	11.3635	5.74875
	S00	Superficial injury of head	F10	Mental and behavioural disorders due to use of alcohol	7985	22	0.00275517	1598	23	0.014393	4.09733	2.2228	7.55267	6.18731e-06	0.00251205	6.75943	5.21839
	S01	Open wound of head	F10	Mental and behavioural disorders due to use of alcohol	7985	126	0.0157796	1598	109	0.0682103	4.57149	3.45912	6.04158	1.21613e-26	4.93751e-24	7.49043	5.68159
	S06	Intracranial injury	F10	Mental and behavioural disorders due to use of alcohol	7985	168	0.0210394	1598	98	0.0613267	2.85131	2.17957	3.73008	2.10283e-14	8.5375e-12	7.8416	5.53158
	S22	Fracture of rib(s), sternum and thoracic spine	F10	Mental and behavioural disorders due to use of alcohol	7985	67	0.00839073	1598	35	0.0219024	2.53252	1.64999	3.88709	2.13035e-05	0.00864921	8.23882	5.74567
	S32	Fracture of lumbar spine and pelvis	F10	Mental and behavioural disorders due to use of alcohol	7985	46	0.0057608	1598	26	0.0162703	2.98877	1.81115	4.93209	1.8352e-05	0.00745091	6.92877	5.12957
	S42	Fracture of shoulder and upper arm	F10	Mental and behavioural disorders due to use of alcohol	7985	100	0.0125235	1598	54	0.0337922	2.40756	1.6951	3.41946	9.20412e-07	0.000373687	9.03029	5.57029
	S72	Fracture of femur	F10	Mental and behavioural disorders due to use of alcohol	7985	80	0.0100188	1598	39	0.0244055	2.25951	1.51591	3.36787	6.25838e-05	0.025409	6.8222	4.85871
	F32	Depressive episode
	A49	Bacterial infection of unspecified site	F32	Depressive episode	12255	62	0.00505916	2451	34	0.0138719	2.66043	1.73535	4.07865	7.17614e-06	0.00291351	5.63013	3.83434
	E87	Other disorders of fluid, electrolyte and acid-base balance	F32	Depressive episode	12255	95	0.00775194	2451	64	0.0261118	3.5794	2.57628	4.97311	2.95581e-14	1.20006e-11	6.56519	4.5453
	F06	Other mental disorders due to brain damage and dysfunction and to physical disease	F32	Depressive episode	12255	27	0.00220318	2451	31	0.0126479	5.58418	3.29225	9.47166	1.77017e-10	7.1869e-08	4.72247	3.82735
	F10	Mental and behavioural disorders due to use of alcohol	F32	Depressive episode	12255	143	0.0116687	2451	119	0.0485516	4.1318	3.20051	5.33407	1.32592e-27	5.38324e-25	10.6284	6.08911
	F33	Recurrent depressive disorder	F32	Depressive episode	12255	45	0.00367197	2451	147	0.0599755	17.1543	12.0932	24.3337	3.68116e-57	1.49455e-54	11.3635	5.74875
	F41	Other anxiety disorders	F32	Depressive episode	12255	77	0.00628315	2451	174	0.0709914	11.5404	8.72178	15.2698	1.07078e-65	4.34735e-63	10.1355	6.14315
	G25	Other extrapyramidal and movement disorders	F32	Depressive episode	12255	54	0.00440636	2451	29	0.0118319	2.71477	1.71252	4.30358	2.15267e-05	0.00873983	8.80851	5.24389
	I63	Cerebral infarction	F32	Depressive episode	12255	349	0.0284782	2451	128	0.0522236	1.90787	1.53931	2.36468	3.67023e-09	1.49011e-06	8.55077	5.22376
	I95	Hypotension	F32	Depressive episode	12255	34	0.00277438	2451	25	0.0101999	3.76221	2.23157	6.34272	6.62139e-07	0.000268829	5.79745	4.50853
	K59	Other functional intestinal disorders	F32	Depressive episode	12255	138	0.0112607	2451	94	0.0383517	3.45817	2.63595	4.53687	3.33655e-19	1.35464e-16	7.834	5.1711
	N30	Cystitis	F32	Depressive episode	12255	143	0.0116687	2451	80	0.0326397	2.98319	2.23251	3.98628	1.46395e-13	5.94363e-11	6.51178	4.99004
	S22	Fracture of rib(s), sternum and thoracic spine	F32	Depressive episode	12255	69	0.00563035	2451	33	0.0134639	2.35498	1.54563	3.58812	6.70135e-05	0.0272075	8.23882	5.74567
	F33	Recurrent depressive disorder
	E87	Other disorders of fluid, electrolyte and acid-base balance	F33	Recurrent depressive disorder	4225	25	0.00591716	845	27	0.0319527	5.90552	3.26972	10.6661	3.91712e-09	1.59035e-06	6.56519	4.5453
	K59	Other functional intestinal disorders	F33	Recurrent depressive disorder	4225	56	0.0132544	845	38	0.0449704	3.37349	2.19083	5.1946	3.37235e-08	1.36917e-05	7.834	5.1711
	F41	Other anxiety disorders
	E87	Other disorders of fluid, electrolyte and acid-base balance	F41	Other anxiety disorders	4815	45	0.00934579	963	31	0.0321911	3.80478	2.33664	6.19537	7.79259e-08	3.16379e-05	6.56519	4.5453
	F33	Recurrent depressive disorder	F41	Other anxiety disorders	4815	47	0.00976116	963	79	0.0820353	8.63847	5.85002	12.7561	2.16937e-27	8.80764e-25	11.3635	5.74875
	G20	Parkinson disease	F41	Other anxiety disorders	4815	68	0.0141225	963	32	0.0332295	2.56494	1.64643	3.99586	3.12236e-05	0.0126768	7.14802	4.69509
	K59	Other functional intestinal disorders	F41	Other anxiety disorders	4815	87	0.0180685	963	42	0.0436137	2.51509	1.7129	3.69297	2.52586e-06	0.0010255	7.834	5.1711
	N30	Cystitis	F41	Other anxiety disorders	4815	76	0.015784	963	43	0.0446521	3.04615	2.04892	4.52873	3.68762e-08	1.49717e-05	6.51178	4.99004
	F43	Reaction to severe stress, and adjustment disorders
	F32	Depressive episode	F43	Reaction to severe stress, and adjustment disorders	3180	94	0.0295597	636	93	0.146226	5.74733	4.15051	7.9585	6.30625e-26	2.56034e-23	11.7795	6.17201
	F33	Recurrent depressive disorder	F43	Reaction to severe stress, and adjustment disorders	3180	33	0.0103774
	F41	Other anxiety disorders	F43	Reaction to severe stress, and adjustment disorders	3180	29	0.0091195	636	42	0.0660377	8.15818	4.81806	13.8138	5.64442e-15	2.29163e-12	10.1355	6.14315
	G20	Parkinson disease
	no diseases
	G25	Other extrapyramidal and movement disorders
	G20	Parkinson disease	G25	Other extrapyramidal and movement disorders	4270	50	0.0117096	854	39	0.0456674	3.73805	2.40688	5.80546	4.34809e-09	1.76533e-06	7.14802	4.69509
	G40	Epilepsy
	E87	Other disorders of fluid, electrolyte and acid-base balance	G40	Epilepsy	6165	45	0.00729927	1233	46	0.0373074	5.59429	3.62974	8.62212	6.14552e-15	2.49508e-12	6.56519	4.5453
	I69	Sequelae of cerebrovascular disease	G40	Epilepsy	6165	54	0.00875912	1233	82	0.0665045	7.65716	5.36747	10.9236	2.90984e-29	1.1814e-26	7.66905	5.20685
	S01	Open wound of head	G40	Epilepsy	6165	108	0.0175182	1233	46	0.0373074	2.31112	1.60136	3.33546	7.6279e-06	0.00309693	7.49043	5.68159
	H36	Retinal disorders in diseases classified elsewhere
	I63	Cerebral infarction	H36	Retinal disorders in diseases classified elsewhere	4000	165	0.04125	800	61	0.07625	1.91302	1.39083	2.63128	6.65546e-05	0.0270212	8.55077	5.22376
	I61	Intracerebral haemorrhage
	I63	Cerebral infarction	I61	Intracerebral haemorrhage	4030	216	0.053598	806	84	0.104218	2.17997	1.66448	2.85512	1.50216e-08	6.09879e-06	8.55077	5.22376
	I67	Other cerebrovascular diseases	I61	Intracerebral haemorrhage	4030	21	0.00521092	806	19	0.0235732	4.16386	2.22379	7.79648	8.29786e-06	0.00336893	8.62591	5.67761
	S06	Intracranial injury	I61	Intracerebral haemorrhage	4030	123	0.0305211	806	62	0.0769231	2.64201	1.91687	3.64147	2.94025e-09	1.19374e-06	7.8416	5.53158
	I63	Cerebral infarction
	I67	Other cerebrovascular diseases	I63	Cerebral infarction	29943	119	0.00397422	5989	63	0.0105193	2.6496	1.9472	3.60537	5.63477e-10	2.28772e-07	8.62591	5.67761
	I69	Sequelae of cerebrovascular disease	I63	Cerebral infarction	29943	148	0.00494272	5989	102	0.0170312	3.41708	2.63676	4.42831	1.53754e-20	6.24242e-18	7.66905	5.20685
	S06	Intracranial injury	I63	Cerebral infarction	29943	809	0.027018	5989	241	0.0402404	1.49109	1.28566	1.72934	1.27546e-07	5.17836e-05	7.8416	5.53158
	I67	Other cerebrovascular diseases
	no diseases
	I69	Sequelae of cerebrovascular disease
	S32	Fracture of lumbar spine and pelvis	I69	Sequelae of cerebrovascular disease	7548	64	0.00847907	1510	32	0.0211921	2.64767	1.71023	4.09896	1.26275e-05	0.00512676	6.92877	5.12957
	I95	Hypotension
	no diseases
	K59	Other functional intestinal disorders
	A49	Bacterial infection of unspecified site	K59	Other functional intestinal disorders	12767	137	0.0107308	2557	61	0.0238561	2.33585	1.71215	3.18674	8.64785e-08	3.51103e-05	5.63013	3.83434
	E87	Other disorders of fluid, electrolyte and acid-base balance	K59	Other functional intestinal disorders	12767	133	0.0104175	2557	78	0.0305045	2.95131	2.21619	3.93027	1.31333e-13	5.33212e-11	6.56519	4.5453
	N30	Cystitis	K59	Other functional intestinal disorders	12767	252	0.0197384	2557	135	0.0527962	2.74864	2.2034	3.4288	3.16282e-19	1.2841e-16	6.51178	4.99004
	S06	Intracranial injury	K59	Other functional intestinal disorders	12767	347	0.0271794	2557	115	0.0449746	1.63167	1.31128	2.03033	1.13421e-05	0.0046049	7.8416	5.53158
	N30	Cystitis
	I95	Hypotension	N30	Cystitis	14595	104	0.00712573	2923	52	0.0177899	2.55155	1.81271	3.59154	7.87309e-08	3.19647e-05	5.79745	4.50853
	S00	Superficial injury of head
	no diseases
	S01	Open wound of head
	S00	Superficial injury of head	S01	Open wound of head	13473	53	0.00393379	2698	51	0.0189029	4.76897	3.20811	7.08925	1.13745e-14	4.61805e-12	6.75943	5.21839
	S06	Intracranial injury	S01	Open wound of head	13473	466	0.0345877	2698	212	0.0785767	2.40911	2.0276	2.86239	1.58839e-23	6.44885e-21	7.8416	5.53158
	S02	Fracture of skull and facial bones
	S00	Superficial injury of head	S02	Fracture of skull and facial bones	3325	19	0.00571429	666	15	0.0225225	4.08988	2.01776	8.28994	9.33163e-05	0.0378864	6.75943	5.21839
	S06	Intracranial injury
	G40	Epilepsy	S06	Intracranial injury	18777	203	0.0108111	3757	85	0.0226244	2.11801	1.63651	2.74117	1.17621e-08	4.7754e-06	10.0136	6.20976
	I69	Sequelae of cerebrovascular disease	S06	Intracranial injury	18777	222	0.011823	3757	88	0.0234229	1.96885	1.52976	2.53398	1.42618e-07	5.79028e-05	7.66905	5.20685
	N30	Cystitis	S06	Intracranial injury	18777	412	0.0219417	3757	137	0.0364653	1.67627	1.36991	2.05113	5.26015e-07	0.000213562	6.51178	4.99004
	S00	Superficial injury of head	S06	Intracranial injury	18777	100	0.00532566	3757	61	0.0162364	2.98859	2.16259	4.13009	3.28754e-11	1.33474e-08	6.75943	5.21839
	S02	Fracture of skull and facial bones	S06	Intracranial injury	18777	81	0.00431379	3757	74	0.0196966	4.43665	3.23016	6.09378	3.54112e-20	1.4377e-17	9.28878	5.83143
	S22	Fracture of rib(s), sternum and thoracic spine	S06	Intracranial injury	18777	232	0.0123555	3757	92	0.0244876	1.96489	1.53483	2.51546	8.35781e-08	3.39327e-05	8.23882	5.74567
	S70	Superficial injury of hip and thigh	S06	Intracranial injury	18777	116	0.00617777	3757	53	0.014107	2.26316	1.6263	3.14941	1.27057e-06	0.000515851	7.02778	5.27133
	S22	Fracture of rib(s), sternum and thoracic spine
	S00	Superficial injury of head	S22	Fracture of rib(s), sternum and thoracic spine	6928	40	0.00577367	1387	23	0.0165826	2.81446	1.66545	4.7562	0.000110888	0.0450206	6.75943	5.21839
	S01	Open wound of head	S22	Fracture of rib(s), sternum and thoracic spine	6928	159	0.0229503	1387	63	0.0454218	1.99072	1.46918	2.69739	8.91297e-06	0.00361867	7.49043	5.68159
	S32	Fracture of lumbar spine and pelvis	S22	Fracture of rib(s), sternum and thoracic spine	6928	73	0.010537	1387	60	0.0432588	4.389	3.09108	6.23191	1.34982e-16	5.48025e-14	6.92877	5.12957
	S72	Fracture of femur	S22	Fracture of rib(s), sternum and thoracic spine	6928	173	0.0249711	1387	64	0.0461428	1.90207	1.40703	2.57128	2.91378e-05	0.01183	6.8222	4.85871
	S32	Fracture of lumbar spine and pelvis
	A49	Bacterial infection of unspecified site	S32	Fracture of lumbar spine and pelvis	7358	91	0.0123675	1473	54	0.0366599	3.04929	2.13552	4.35407	8.53309e-10	3.46443e-07	5.63013	3.83434
	S42	Fracture of shoulder and upper arm
	S01	Open wound of head	S42	Fracture of shoulder and upper arm	11614	179	0.0154124	2324	69	0.0296902	1.84129	1.38598	2.44617	2.52979e-05	0.0102709	7.49043	5.68159
	S06	Intracranial injury	S42	Fracture of shoulder and upper arm	11614	282	0.024281	2324	102	0.0438898	1.79805	1.41749	2.28078	1.32944e-06	0.000539753	7.8416	5.53158
	S22	Fracture of rib(s), sternum and thoracic spine	S42	Fracture of shoulder and upper arm	11614	134	0.0115378	2324	57	0.0245267	2.1252	1.54347	2.92618	3.84167e-06	0.00155972	8.23882	5.74567
	S32	Fracture of lumbar spine and pelvis	S42	Fracture of shoulder and upper arm	11614	126	0.010849	2324	61	0.0262478	2.46613	1.79865	3.38132	2.07702e-08	8.4327e-06	6.92877	5.12957
	S72	Fracture of femur	S42	Fracture of shoulder and upper arm	11614	255	0.0219563	2324	114	0.0490534	2.23206	1.77203	2.8115	9.19406e-12	3.73279e-09	6.8222	4.85871
	S70	Superficial injury of hip and thigh
	no diseases
	S72	Fracture of femur
	A49	Bacterial infection of unspecified site	S72	Fracture of femur	14765	210	0.0142228	2959	74	0.0250084	1.71608	1.30761	2.25215	9.87377e-05	0.0400875	5.63013	3.83434
	S32	Fracture of lumbar spine and pelvis	S72	Fracture of femur	14765	199	0.0134778	2959	107	0.0361609	2.73054	2.14125	3.48202	5.57322e-16	2.26273e-13	6.92877	5.12957
	S70	Superficial injury of hip and thigh	S72	Fracture of femur	14765	103	0.00697596	2959	72	0.0243325	3.38135	2.48406	4.60275	9.7098e-15	3.94218e-12	7.02778	5.27133

## Sheet: Table D
	Table D. Characteristics of the study population in analyses of early onset dementia
				Early onset dementia	No early onset dementia
				N=2,639	N=13,195	p for difference
		Age (at dementia or index year)		57.5 (5.2)	57.5 (5.2)
		Age (at the start of the exposure period)		36.5 (5.2)	36.5 (5.2)
		Women		1,264 (47.9%)	6,320 (47.9%)
		Education (at the start of the exposure period)
			High	677 (25.7%)	4,475 (33.9%)	<0.001
			Medium	1,214 (46.0%)	6,063 (45.9%)
			Basic	748 (28.3%)	2,657 (20.1%)
		Marital status (at the start of the exposure period)
			Never married	1,055 (40.0%)	4,367 (33.1%)	<0.001
			Married	1,254 (47.5%)	7,462 (56.6%)
			Divorced	322 (12.2%)	1,309 (9.9%)
			Widowed	8 (0.3%)	57 (0.4%)
		Employment status (at the start of the exposure period)
			Employed	1,657 (62.8%)	9,952 (75.4%)	<0.001
			Retired	333 (12.6%)	286 (2.2%)
			Other non-working	649 (24.6%)	2,957 (22.4%)
		Data are N (%) or mean (SD).

## Sheet: Table E
	Table E. Number of dementia-related diseases before early onset dementia
		N diseases before		Early onset	No early onset
		early onset dementia/		dementia	dementia
		index date		N=2,639	N=18,834	p for difference
		0		974 (36.9%)	8,063 (61.1%)	<0.001
		1+		1,665 (63.1%)	5,132 (38.9%)
		0		974 (36.9%)	8,063 (61.1%)	<0.001
		1		645 (24.4%)	2,997 (22.7%)
		2+		1,020 (38.7%)	2,135 (16.2%)
		0		974 (36.9%)	8,063 (61.1%)	<0.001
		1		645 (24.4%)	2,997 (22.7%)
		2		393 (14.9%)	1,103 (8.4%)
		3+		627 (23.8%)	1,032 (7.8%)
		Data are N (%)
