# Supplementary material for: The role of noninfectious comorbidities in the association between severe infections and risk of dementia in Finland: A nationwide registry study
Source: PLoS Med. 2026 Mar 24;23(3):e1004688. doi: 10.1371/journal.pmed.1004688 (PMC13012496; doi:10.1371/journal.pmed.1004688)
Supplement: S1 Stata Codes — (TXT) [file pmed.1004688.s004.txt]

version 18

capture log close

*Korvausoikeudet = reimbursement entitlements

log using "04a_korvausoikeudet.log", replace

use "u1259_laakekorvausoikeud_korj_s.dta", clear

*start of the reimbursement entitlement
tostring apvm, replace
gen year = substr(apvm,1,4)
gen month = substr(apvm,5,2)
destring apvm year month, replace
tab year, m
tab month, m
gen korv_alku = mdy(month,15,year)
format korv_alku %td
sum korv_alku
di %td `r(min)'
di %td `r(max)'

tab SK1, m
tab diag, m


*Krooninen verenpainetauti [chronic hypertension] 205 (myös 287, 386)
*Krooninen sepelvaltimotauti ja krooniseen sepelvaltimotautiin liittyvä rasva-aineenvaihdunnan häiriö [coronary heart disease and associated dyslipidemia] 206
*Diabetes, insuliinihoito [diabetes with insulin treatment] 103
*Diabetes, muu kuin insuliinihoito [diabetes with treatment other than insulin] 215 (also 285 ja 295)

*Keep these
keep if inlist(SK1,"205","287","386","206","103","215","285","295")
count
tab SK1
tab year, m		
bysort SK1: tab year, m

*Take from years 1995-1998
drop if year>=1999
tab SK1
tab SK1 year, mis

tab SK1 year if korv_alku==.
replace korv_alku = mdy(12,15,year) if year!=. & korv_alku==. // Correct missing months to December (a conservative choice)

*Diabetes
gen korv_alku_103 = korv_alku if SK1 == "103"
sum korv_alku_103
bysort shnro: egen korv_alku_diabetes = min(korv_alku_103)

*Hypertension
gen korv_alku_205 = korv_alku if SK1 == "205"
sum korv_alku_205
bysort shnro: egen korv_alku_hypertension = min(korv_alku_205)

*chd
gen korv_alku_206 = korv_alku if SK1 == "206"
sum korv_alku_206
bysort shnro: egen korv_alku_chd = min(korv_alku_206)

keep shnro diag year korv_alku* 

codebook shnro if korv_alku_diabetes!=.
codebook shnro if korv_alku_hypertension!=.
codebook shnro if korv_alku_chd!=.

. sum korv_alku*

sort shnro korv_alku
by shnro: gen order = _n
tab order, m
keep if order == 1
drop korv_alku_103 korv_alku_205 korv_alku_206
sum korv_alku*
drop order
drop korv_alku
drop year
foreach var in chd diabetes hypertension {
	foreach y in 1995 1996 1997 1998 {
	gen `var'`y' = year(korv_alku_`var') <= `y'
	tab `var'`y'
	sum korv_alku_`var' if `var'`y'==1
	di %td `r(min)'
	di %td `r(max)'
}
}
drop diag
compress, nocoalesce
save "laakkeet.dta", replace

capture log close

log using "04b_ses_65plus.log", replace


*Covariates are picked at the start of the exposure period
*(eg if exposure period starts 1jan1996, the covariates are taken from 31dec1995)
use vuosi sukup shnro kuolv syntyv sivs ututku_aste mkunta ptoim1 kturaha_k using "folk_19872000_tua_perus21tot_1.dta" if inlist(vuosi,1995,1996,1997,1998) & syntyv<=1951, clear

*Keep if aged 65+ on 31.12.2016
drop if syntyv>1951
*Drop if died before 1.1.2017
drop if kuolv<2017

* Koulutus-muuttujan muutokset
destring  ututku_aste, replace
tab ututku_aste, m

** create a three-category variable for education
gen edu3 = 3 // 3 = perusaste (basic)
replace edu3 = 1 if ututku_aste >=5 & ututku_aste <=8 // 1 = korkea-aste (high)
replace edu3 = 2 if ututku_aste == 3 | ututku_aste == 4 // 2 = keskiaste (intermediate)
tab edu3 ututku_aste, m
tab edu3, m

drop ututku_aste

label variable edu3 "Education"
label define edu3 1 "High" 2 "Medium" 3 "Basic" 
label values edu3 edu3
tab edu3, m

*Siviilisääty (marital status)
destring sivs, replace
tab sivs, mis
label define sivs 1 "Never-married" 2 "Married" 4 "Divorced" 5 "Widowed"
label values sivs sivs
tab sivs

*Married yes/no
tab sivs, nol
recode sivs 1 4 5 = 0 2 = 1, gen(married)
tab sivs married
capture label drop married
label define married 0 "No" 1 "Yes"
label values married married
tab married


*Maakunta (region of residence)
tab mkunta

*Pääasiallinen toimi (Principal occupation)
tab ptoim1, mis
destring ptoim1, replace
tab ptoim1, mis
recode ptoim1 11 = 1 12 = 2 22 = 3 24 = 4 29 = 4 99=6, gen(work)
tab work ptoim1
gen age = vuosi - syntyv
sum age
recode work 4=5 if age<65
tab work
capture label drop work
label define work 1 "Employed" 2 "Unemployed" 3 "Student" 4 "Old_age_pensioner" 5 "Other_pensioner" 6 "Other_non_working"
label values work work
tab work


rename work work_broad
recode work_broad 4=3 5=4 6=5 3=5, gen(work)
tab work_broad work
label drop work
label define work 1 "Employed" 2 "Unemployed" 3 "Old_age_pensioner" 4 "Other_pensioner" 5 "Other_non_working"
label values work work
tab work


*Occupation before 60 versus 60+
tab work
recode work 1=1 2 5=3 3 4 = 2, gen(employed2)
replace employed2 = 4 if age>=60 & age!=.
label define employed2 1 "<60 and employed" 2 "<60 and retired" 3 "<60 and other non-working" 4 "Aged 60+" 
label values employed2 employed2
tab employed2
tab work employed2, mis


gen employed_young_age = employed2
label values employed_young_age employed2
tab employed_young_age
tab work employed_young_age, mis
tab ptoim1 employed_young_age, mis
keep vuosi shnro mkunta sivs edu3 ptoim1 married employed_young_age

reshape wide mkunta sivs edu3 ptoim1 married employed_young_age, i(shnro) j(vuosi)  
compress, nocoalesce
save "ses9598_65.dta", replace

log close

capture log close

log using "04_ses_below65.log", replace


* Aged 39+ at the end of 2016 (This means they are aged 18+ when the first possible exposure period starts on 1.1.1996) 
*drop if aged 64+ at the end of 2016
*I.e. syntymävuosi (year of birth) 1953-1977

use vuosi sukup shnro kuolv syntyv sivs ututku_aste mkunta ptoim1 kturaha_k using "folk_19872000_tua_perus21tot_1.dta" if inlist(vuosi,1995,1996,1997,1998) & syntyv>=1953 & syntyv<=1977, clear
count
*Drop if died before 1.1.2017
drop if kuolv<2017

destring  ututku_aste, replace
tab ututku_aste, m

** create a three-category variable for education
gen edu3 = 3 // 3 = basic
replace edu3 = 1 if ututku_aste >=5 & ututku_aste <=8 // 1 = high
replace edu3 = 2 if ututku_aste == 3 | ututku_aste == 4 // 2 = intermediate
tab edu3 ututku_aste, m
tab edu3, m 

drop ututku_aste

label variable edu3 "Education"
label define edu3 1 "High" 2 "Medium" 3 "Basic" 
label values edu3 edu3
tab edu3, m

*Siviilisääty (marital status)
destring sivs, replace
tab sivs, mis
label define sivs 1 "Never-married" 2 "Married" 4 "Divorced" 5 "Widowed"
label values sivs sivs
tab sivs

*Maakunta (region of residence)
tab mkunta

*Pääasiallinen toimi (Principal occupation)
tab ptoim1, mis
destring ptoim1, replace
tab ptoim1, mis
label define ptoim1 11 "työllinen" 12 "työtön" 21 "0-14-vuotias" 22 "opiskelija, koululainen" 24 "eläkeläinen" 25 "varusmies, siviilipalvelusmies" 29 "työkyvyttömyyseläkkeellä" 99 "muu työvoiman ulkopuolella oleva"
label values ptoim1 ptoim1
tab ptoim1

gen ika = vuosi-syntyv
tab ika
tab kuolv

recode ptoim1 11 = 1 24 29 = 2 12 21 22 25 99 = 3, gen(employed_young_age)
label define employed2 1 "<60 and employed" 2 "<60 and retired" 3 "<60 and other non-working" 4 "Aged 60+" 
tab employed_young_age
replace employed_young_age = 4 if ika>=60
tab employed_young_age
label values employed_young_age employed2
tab employed_young_age
tab employed_young_age ptoim1, mis

*Married (yes/no)
tab sivs, nol
recode sivs 1 4 5 = 0 2 = 1, gen(married)
tab sivs married
capture label drop married
label define married 0 "No" 1 "Yes"
label values married married
tab married


keep vuosi shnro mkunta sivs edu3 ptoim1 married employed_young_age
compress, nocoalesce
reshape wide mkunta sivs edu3 ptoim1 married employed_young_age, i(shnro) j(vuosi)  
compress, nocoalesce
save "ses9598_below65.dta", replace

log close

version 18

capture log close

log using "04_tulot_65plus.log", replace


*Household income

use "folk_19872000_tua_askun20tot_1.dta" if inlist(vuosi,1995,1996,1997,1998), clear
count
tab vuosi
bysort vuosi: sum kturaha_ak

tab modoecd vuosi
tab desiili vuosi
tab vuosi
*kturaha_ak      long    %12.0g                Käytettävissä oleva rahatulo (asuntokunta) / disposable income
*modoecd         float   %9.0g                 Kulutusyksiköt modifioidun OECD-skaalan mukaan / spending units according to modified OECD scale
*desiili         byte    %8.0g                 Tulodesiilit / desiles of income
keep shnro vuosi kturaha_ak modoecd desiili
gen raha_per_yks = kturaha_ak/modoecd
bysort desiili: sum kturaha_ak
bysort desiili: sum raha_per_yks
gen kvintiili = round(desiili/2)
tab desiili kvintiili
keep shnro vuosi kvintiili

reshape wide kvintiili, i(shnro) j(vuosi)  
compress, nocoalesce
save "tulot.dta", replace

log close

version 17

capture log close

log using "05_pick_controls_65.log", replace

*Nested-case-control-sampling
use "riskpop_dementia_2016.dta", clear

drop dem_year
gen dem_year = year(mindementia)

tab dementia

drop if kuolv<=2016 // drop if died before 1.1.2017

count
tab dementia

*Those aged 65+ on 31 dec 2016
drop if syntyv>1951

count
tab dementia

*Participants need to be in the population at the start of the exposure period
preserve
use shnro vuosi sukup syntyv using "folk_19872000_tua_perus21tot_1.dta" if inlist(vuosi,1995,1996,1997,1998) & syntyv<=1951, clear
drop syntyv
sort shnro vuosi
reshape wide sukup, i(shnro) j(vuosi)
compress, nocoalesce
save "Present_in_folk_perus_9598.dta", replace
restore

merge 1:1 shnro using "Present_in_folk_perus_9598.dta"
drop if _merge==2
forvalues y=95/98 {
	tab sukup19`y', mis
	tab sukup19`y' _merge, mis
}
drop _merge
forvalues y=95/98 {
	gen present_19`y' = sukup19`y'!=""
	tab present_19`y' sukup19`y', mis
	drop sukup19`y'
	}
compress, nocoalesce

tab dem_year
forvalues y=95/98 {
	tab dem_year present_19`y', m
}

****Incidence density sampling****
di "$S_DATE $S_TIME"
sort shnro
gen byte day = 31
gen byte month = 12
gen int death_date = mdy(month,day,kuolv)
sum death_date kuolv
gen int end_of_fu = d(31dec2020)
sum end_of_fu
egen exit_date = rowmin(mindementia death_date end_of_fu)
sum exit_date
di "range " %td r(min) " - " %td r(max)
gen exit_year = year(exit_date)
sum exit_year
stset exit_date, id(shnro) failure(dementia) entry(time mdy(12,31,2016))
sum exit_date _t
drop day month exit_date death_date end_of_fu type diag hosp osto korv ika kuolv
de, f
drop vuosi
drop exit_year
tab dementia _d, mis
sum mindementia
destring sukup, replace
compress, nocoalesce
forvalues y=2017/2020 {
	di ""
	di "`y'"
	sum _t if dem_year == `y'
	di %td `r(min)'
	di %td `r(max)'
	}

*Seed from random.org (range 0-1 000 000 000)
*seed 266 631 566
set rng mt64s
set rngstream 1
set seed 266631566

sum syntyv if dementia==1
tab _st _d, m
local c 0
forvalues y=1920/1951 {
	di "$S_DATE $S_TIME"
	forvalues s=1/2 {
	di ""
	di "Incidence density sampling"
	di "Pick 5 birth-year and sex-matched controls for each dementia case born in year `y' who is of sex `s'"
forvalues my=1995/1998 {
    local ++c
	di ""
	di "Dementia year " `my'+22
	di "Match year " `my'
	di "Round `c' in loop"
preserve
drop if _t < mdy(1,1,`my'+22) // This is to exclude those who are not anymore in the risk set
sum _t
replace _d = 0 if dem_year>`my'+22 // This is to prevent the same cases from being sampled twice
keep if present_`my'==1
tab dem_year _d, m
if `y'==1920 {
    keep if syntyv<=1920 & sukup==`s'
	tab syntyv sukup, m
	tab syntyv _d, m
	sttocc, match(syntyv) number(5)
	}
else {
keep if syntyv==`y' & sukup==`s'
tab syntyv sukup, m
tab syntyv _d, m
sttocc, number(5)
}
tab _case
sum _time
if `c' > 1 {
   replace _set = _set + `maxset' 
}
sum _set
local maxset = r(max)
di `maxset'
compress, nocoalesce
save ncc_`y'_`s'_`my'.dta, replace
restore
di "$S_DATE $S_TIME"
	}
}
}
*Merge datasets
use ncc_1920_1_1995.dta, clear
append using "ncc_1920_2_1995.dta"
forvalues my=1996/1998 {
append using "ncc_1920_1_`my'.dta"
append using "ncc_1920_2_`my'.dta"
}
forvalues y=1921/1951 {
    forvalues s=1/2 {
		forvalues my=1995/1998 {
append using "ncc_`y'_`s'_`my'.dta"
}
}
}
save ncc_65.dta, replace
clear

*Remove help files to save disk space:
cd
forvalues y=1920/1951 {
    forvalues s=1/2 {
		forvalues my=1995/1998 {
erase "ncc_`y'_`s'_`my'.dta"
}
}
}
log close

version 18

capture log close

log using "05_pick_controls_below65.log", replace

*Nested-case-control-sampling
use "riskpop_dementia_2016_below65.dta", clear

replace dem_year = year(mindementia)

tab dementia

drop if kuolv<=2016 // drop if died before 1.1.2017

count
tab dementia

*Include those who were <65 at the start of the dementia follow-up on 1.1.2017
drop if syntyv<=1952
*Drop if <18 at the start of the exposure period
drop if syntyv>1977
count
tab dementia

*Participants need to be in the population at the start of the exposure period
preserve
use shnro vuosi sukup syntyv using "folk_19872000_tua_perus21tot_1.dta" if inlist(vuosi,1995,1996,1997,1998) & syntyv>=1952 & syntyv<=1977, clear
drop syntyv
sort shnro vuosi
reshape wide sukup, i(shnro) j(vuosi)
compress, nocoalesce
save "Present_in_folk_perus_9598_below65.dta", replace
restore

merge 1:1 shnro using "Present_in_folk_perus_9598_below65.dta"
drop if _merge==2
forvalues y=95/98 {
	tab sukup19`y', mis
	tab sukup19`y' _merge, mis
}
drop _merge
forvalues y=95/98 {
	gen present_19`y' = sukup19`y'!=""
	tab present_19`y' sukup19`y', mis
	drop sukup19`y'
	}
compress, nocoalesce

tab dem_year
forvalues y=95/98 {
	tab dem_year present_19`y', m
}

****Incidence density sampling****
di "$S_DATE $S_TIME"
sort shnro
gen byte day = 31
gen byte month = 12
gen int death_date = mdy(month,day,kuolv)
sum death_date kuolv
gen int end_of_fu = d(31dec2020)
sum end_of_fu
gen int turns_64_year = syntyv + 64
tab syntyv turns_64_year
gen int turns_64 = mdy(month,day,turns_64_year)
format %td turns_64
bysort syntyv: sum turns_64
di %td 21184
di %td 29950
sort shnro
egen exit_date = rowmin(mindementia death_date end_of_fu turns_64)
sum exit_date
di "range " %td r(min) " - " %td r(max)
gen exit_year = year(exit_date)
sum exit_year
sum mindementia
di "range " %td r(min) " - " %td r(max)
tab dementia
recode dementia 1=0 if exit_date<mindementia & mindementia!=.
stset exit_date, id(shnro) failure(dementia) entry(time mdy(12,31,2016))
sum exit_date _t
count
tab dementia _d, m
count if mindementia<=exit_date
count if mindementia>exit_date & mindementia<.
drop day month exit_date death_date end_of_fu ika kuolv turns_64 turns_64_year
de, f
drop vuosi
drop exit_year
tab dementia _d, mis, if dem_year==2017 & present_1995==1 |	dem_year==2018 & present_1996==1 | dem_year==2019 & present_1997==1 | dem_year==2020 & present_1998==1
tab dementia _d, mis
sum mindementia
destring sukup, replace
compress, nocoalesce
sum dem_year mindementia
replace dem_year=. if dementia==0
sum dem_year mindementia
replace mindementia=. if dementia==0
sum dem_year mindementia
forvalues y=2017/2020 {
	di ""
	di "`y'"
	sum _t if dem_year == `y'
	di %td `r(min)'
	di %td `r(max)'
	}

*Seed from random.org (range 0-1 000 000 000)
*seed 266 631 566
set rng mt64s
set rngstream 1000
set seed 266631566

sum syntyv if dementia==1
tab _st _d, m
tab syntyv sukup if _d==1, m
tab syntyv sukup if _d==0, m
local c 0
forvalues y=1953/1977 {
	di "$S_DATE $S_TIME"
	forvalues s=1/2 {
	di ""
	di "Incidence density sampling"
	di "Pick 5 birth-year and sex-matched controls for each dementia case born in year `y' who is of sex `s'"
forvalues my=1995/1998 {
    local ++c
	di ""
	di "Dementia year " `my'+22
	di "Match year " `my'
	di "Round `c' in loop"
preserve
drop if _t < mdy(1,1,`my'+22) // This is to exclude those who are not anymore in the risk set
sum _t
replace _d = 0 if dem_year>`my'+22 // This is to prevent the same cases from being sampled twice
keep if present_`my'==1
tab dem_year _d, m
keep if syntyv==`y' & sukup==`s'
tab dem_year _d, m
count if _d==1

if `r(N)' >= 1 {
tab syntyv sukup, m
tab syntyv _d, m
sttocc, number(5)

tab _case
sum _time

if `c' > 1 {
   replace _set = _set + `maxset' 
}

sum _set
local maxset = r(max)
di `maxset'
}
compress, nocoalesce
else {
	drop if _d!=1
}

save ncc_`y'_`s'_`my'.dta, replace
restore
di "$S_DATE $S_TIME"
	}
}
}
*Merge datasets
use ncc_1953_1_1995.dta, clear
append using "ncc_1953_2_1995.dta"
forvalues my=1996/1998 {
append using "ncc_1953_1_`my'.dta"
append using "ncc_1953_2_`my'.dta"
}
forvalues y=1954/1977 {
    forvalues s=1/2 {
		forvalues my=1995/1998 {
append using "ncc_`y'_`s'_`my'.dta"
}
}
}
save ncc_below65.dta, replace
clear


*Remove help files to save disk space:
cd
forvalues y=1953/1977 {
    forvalues s=1/2 {
		forvalues my=1995/1998 {
erase "ncc_`y'_`s'_`my'.dta"
}
}
}
log close

version 17

capture log close

log using "06_combine_matched_data_65plus.log", replace

use ncc_65.dta, clear

*Keep if 65+ on 1.1.2017
drop if syntyv>1951
count

*Add covariates
merge m:1 shnro using "ses9598_65.dta", gen(_merge_ses)
drop if _merge_ses==2
tab _merge_ses
drop if _merge_ses==1
drop _merge_ses

*Katsotaan kontrollien määrä
bysort _set: gen N_control = _N-1
tab N_control

destring mkunta*, replace

bysort _set: egen _set_time = min(_time)
gen _set_y = year(_set_time)

gen dem_y = year(mindementia)
tab _set_y dem_y, m
tab _set_y dem_y, m, if _case==1
tab _set_y dem_y, m, if _case==0
drop dem_y
gsort _set -_case -dementia mindementia
by _set: gen dif = mindementia[2]-mindementia[1]
sum dif
tab dif if dif <100
replace dif = 1500 if dif==. & _case==0
egen dif_cut = cut(dif), at(0,1,31,366,1500,50000)
tab dif_cut
gen dif_cut_minus = -dif_cut
tab dif_cut_minus
*Looks ok
drop dif*

*Pick covariates 22 years before dem_year
tab _set_y
foreach var in edu3 sivs mkunta ptoim1 married employed_young_age {
    gen `var' = .
forvalues y=1995/1998 {
    local y2 = `y'+22
    replace `var' = `var'`y' if _set_y==`y2' 
} 
}
foreach var in edu3 sivs mkunta ptoim1 married employed_young_age {
    drop `var'19*
	tab `var', mis
}
tab _set_y edu3, mis
tab _case
bysort _set: gen N = _N
tab N


*Exposure period, years 1 to 21 before dementia or selection time
gen exp_start = mdy(1,1,_set_y-21)
gen exp_end = mdy(12,31,_set_y-2)
bysort _set_y: sum exp*

compress, nocoalesce
save "ncc_65_cov.dta", replace
log close
clear


capture log close

log using "03_icd_65.log", replace

******************************************************************************
*STEPS:
*STEP 1 PICK DEMENTIA
*STEP 2 COMBINE DEMENTIA WITH RISKPOPULATION & PICK COVARIATES
*STEP 3 PICK 3-digit ICD-10 codes (1996-2020) FOR RISKPOPULATION
******************************************************************************


******************************************************************************
*STEP 3 PICK 3-digit (inpatient) (1996-2020) FOR RISKPOPULATION
**3.1 Pick ICD-10 codes from Hilmo 2016-2020
**3.2 Pick ICD-10 codes from Hilmo 1996-2015
**3.3 Combine and pick the earliest instance for each ICD-10 code
******************************************************************************

******************************************************************************
**3.1 Pick ICD-10 codes from Hilmo 2016-2020
******************************************************************************

*Prepare the data

*Years 1996-2020
**In 2019-2020: pala-variable replaced by yhteystapa & kiireellisyys variables
use shnro id tupva pala yhteystapa kiireellisyys pdgo pdge using "u1259_hilmo_paa_1620_s.dta", clear

de, f
count
save "u1259_hilmo_paa_1620_s_trim.dta", replace

use shnro id tupva pala yhteystapa kiireellisyys pdgo pdge using "u1259_hilmo_paa_9600_s.dta", clear
count
de, f
tostring pala kiireellisyys, replace
save "u1259_hilmo_paa_9600_s_trim.dta", replace

use shnro id tupva pala yhteystapa kiireellisyys pdgo pdge using "u1259_hilmo_paa_0105_s.dta", clear
count
de, f
tostring pala kiireellisyys, replace
save "u1259_hilmo_paa_0105_s_trim.dta", replace

use shnro id tupva pala yhteystapa kiireellisyys pdgo pdge  using "u1259_hilmo_paa_0610_s.dta", clear
count
de, f
tostring pala, replace
save "u1259_hilmo_paa_0610_s_trim.dta", replace

use shnro id tupva pala yhteystapa kiireellisyys pdgo pdge using "u1259_hilmo_paa_1115_s.dta", clear
count
de, f
tostring pala, replace
save "u1259_hilmo_paa_1115_s_trim.dta", replace

*File that identifies those who are needed in the ncc analysis
use shnro dementia using "ncc_65_cov.dta", clear
bysort shnro: gen n = _n
keep if n==1
drop n
gen in_ncc_sample=1
compress, nocoalesce
save in_ncc_sample_65.dta, replace

*Combine data
*(keep only those who are needed in the final analysis)
use "u1259_hilmo_paa_1620_s_trim.dta", clear
merge m:1 shnro using "in_ncc_sample_65.dta"
keep if in_ncc_sample==1
tab _merge
keep if _merge==3
drop _merge in_ncc_sample
local hilmot "9600 0105 0610 1115"
foreach y of local hilmot {
append using "u1259_hilmo_paa_`y'_s_trim.dta"
merge m:1 shnro using "in_ncc_sample_65.dta"
keep if in_ncc_sample==1
tab _merge
keep if _merge==3
drop _merge in_ncc_sample
}
compress, nocoalesce

*All Hilmo care included
merge m:1 shnro using "riskpop_dementia_2016"
drop if _merge != 3 
drop _merge

*Drop unnecessary variables
drop type diag hosp osto korv dem_year vuosi
drop pdge syntyv kuolv sukup ika
drop pala yhteystapa kiireellisyys

*Drop diagnoses that were made after dementia diagnosis
gen exit = td(31dec2020)
sum exit
replace exit = mindementia if mindementia<exit
drop if tulopv>=exit

*Pick 3-digit ICD-10 codes of interest and the respective dates
gen pdgo3 = substr(pdgo, 1, 3)
drop pdgo

*Tulopäivä (Date of admission/contact)
	gen day = substr(tupva,1,2)
	gen month = substr(tupva,4,2)
	gen year = substr(tupva,7,4)
	destring day month year, replace
	tab1 day month year, m
	gen tulopv = mdy(month,day,year)
	format tulopv %td
	drop day month year
sort shnro tulopv tupva
by shnro: gen int order = _n
tab order
drop tupva
drop exit
drop mindementia

compress, nocoalesce
*Save the combined data set
save "u1259_hilmo_paa_9620_s_trim_65.dta", replace
*Erase unnecessary datasets to save memory
local hilmot "9600 0105 0610 1115 1620"
foreach y of local hilmot {
erase "u1259_hilmo_paa_`y'_s_trim.dta"
}

use "u1259_hilmo_paa_9620_s_trim_65.dta", clear
sort shnro tulopv
local i = 0
global codelist = ""
foreach L in A B C D E F G H I J K L M N S T V W X Y {
    preserve
    drop id
	gen byte any_`L' = 0
    di "$S_DATE $S_TIME"
	foreach n1 in 0 1 2 3 4 5 6 7 8 9 {
		foreach n2 in 0 1 2 3 4 5 6 7 8 9 {
			local ++i
			di "`i'. ICD-10 code `L'`n1'`n2'"
			gen byte `L'`n1'`n2'_help = pdgo3 == "`L'`n1'`n2'"
			quietly: count if `L'`n1'`n2'==1 & dementia==1
			if r(N)<100 {
			    di "Dropped (<100 dementia cases with a record with the code)" // drop rare codes
				drop `L'`n1'`n2'_help 
			}
			else {
			tab `L'`n1'`n2'_help
			gen `L'`n1'`n2'_date_help = tulopv if `L'`n1'`n2'_help==1
			by shnro: egen `L'`n1'`n2'_date = min(`L'`n1'`n2'_date_help)
			drop *help
			compress `L'`n1'`n2'_date, nocoalesce
			replace any_`L' = 1 if `L'`n1'`n2'_date !=.
			global codelist = "$codelist" + " `L'`n1'`n2'"
			}
		}
	}
	di ""
	di "Show the codes that occurred at least 100 times among dementia cases"
	di ""
	di "$codelist"
	di ""
	*Keep just one row per person
	keep if order == 1 & any_`L'==1
	drop pdgo3 tulopv order any_`L' dementia
	*Save the data
	save icd_`L'_65.dta, replace
	restore
}
clear
log close

*-------------------------------------------------------------------------


capture log close

log using "03_icd_below65.log", replace

******************************************************************************
*STEPS:
*STEP 1 PICK DEMENTIA
*STEP 2 COMBINE DEMENTIA WITH RISKPOPULATION & PICK COVARIATES
*STEP 3 PICK 3-digit ICD-10 codes (1996-2020) FOR RISKPOPULATION
******************************************************************************


******************************************************************************
*STEP 3 PICK 3-digit (inpatient) (1996-2020) FOR RISKPOPULATION
**3.1 Pick ICD-10 codes from Hilmo 2016-2020
**3.2 Pick ICD-10 codes from Hilmo 1996-2015
**3.3 Combine and pick the earliest instance for each ICD-10 code
******************************************************************************

******************************************************************************
**3.1 Pick ICD-10 codes from Hilmo 2016-2020
******************************************************************************

*Prepare the data

*Years 1996-2020
**In 2019-2020: pala-variable replaced by yhteystapa & kiireellisyys variables
use shnro id tupva pala yhteystapa kiireellisyys pdgo pdge using "u1259_hilmo_paa_1620_s.dta", clear

de, f
count
save "u1259_hilmo_paa_1620_s_trim.dta", replace

use shnro id tupva pala yhteystapa kiireellisyys pdgo pdge using "u1259_hilmo_paa_9600_s.dta", clear
count
de, f
tostring pala kiireellisyys, replace
save "u1259_hilmo_paa_9600_s_trim.dta", replace

use shnro id tupva pala yhteystapa kiireellisyys pdgo pdge using "u1259_hilmo_paa_0105_s.dta", clear
count
de, f
tostring pala kiireellisyys, replace
save "u1259_hilmo_paa_0105_s_trim.dta", replace

use shnro id tupva pala yhteystapa kiireellisyys pdgo pdge  using "u1259_hilmo_paa_0610_s.dta", clear
count
de, f
tostring pala, replace
save "u1259_hilmo_paa_0610_s_trim.dta", replace

use shnro id tupva pala yhteystapa kiireellisyys pdgo pdge using "u1259_hilmo_paa_1115_s.dta", clear
count
de, f
tostring pala, replace
save "u1259_hilmo_paa_1115_s_trim.dta", replace

*File that identifies those who are needed in the ncc analysis
use shnro dementia using "ncc_below65.dta", clear
bysort shnro: gen n = _n
keep if n==1
drop n
gen in_ncc_sample=1
compress, nocoalesce
save in_ncc_sample_below65.dta, replace

*Combine data
*(keep only those who are needed in the final analysis)
use "u1259_hilmo_paa_1620_s_trim.dta", clear
merge m:1 shnro using "in_ncc_sample_below65.dta"
keep if in_ncc_sample==1
tab _merge
keep if _merge==3
drop _merge in_ncc_sample
local hilmot "9600 0105 0610 1115"
foreach y of local hilmot {
append using "u1259_hilmo_paa_`y'_s_trim.dta"
merge m:1 shnro using "in_ncc_sample_below65.dta"
keep if in_ncc_sample==1
tab _merge
keep if _merge==3
drop _merge in_ncc_sample
}
compress, nocoalesce

*All Hilmo care included
merge m:1 shnro using "riskpop_dementia_2016_below65"
drop if _merge != 3 
drop _merge

*Drop unnecessary variables
drop dem_year vuosi
drop dem_source dem_type
drop pdge syntyv kuolv sukup ika
drop pala yhteystapa kiireellisyys

*Pick 3-digit ICD-10 codes of interest and the respective dates
gen pdgo3 = substr(pdgo, 1, 3)
drop pdgo

*Tulopäivä (date of admission/contact)
	gen day = substr(tupva,1,2)
	gen month = substr(tupva,4,2)
	gen year = substr(tupva,7,4)
	destring day month year, replace
	tab1 day month year, m
	gen tulopv = mdy(month,day,year)
	format tulopv %td
	drop day month year
	codebook tupva tulopv

*Drop diagnoses that were made after dementia diagnosis
gen exit = td(31dec2020)
sum exit
replace exit = mindementia if mindementia<exit
drop if tulopv>=exit

sort shnro tulopv tupva
by shnro: gen int order = _n
tab order
drop tupva
drop exit
drop mindementia

compress, nocoalesce
*Save the combined data set
save "u1259_hilmo_paa_9620_s_trim_below65.dta", replace
*Erase unnecessary datasets to save memory
local hilmot "9600 0105 0610 1115 1620"
foreach y of local hilmot {
erase "u1259_hilmo_paa_`y'_s_trim.dta"
}

use "u1259_hilmo_paa_9620_s_trim_below65.dta", clear
sort shnro tulopv
local i = 0
global codelist = ""
foreach L in A B C D E F G H I J K L M N S T V W X Y {
    preserve
    drop id
	gen byte any_`L' = 0
    di "$S_DATE $S_TIME"
	foreach n1 in 0 1 2 3 4 5 6 7 8 9 {
		foreach n2 in 0 1 2 3 4 5 6 7 8 9 {
			local ++i
			di "`i'. ICD-10 code `L'`n1'`n2'"
			gen byte `L'`n1'`n2'_help = pdgo3 == "`L'`n1'`n2'"
			quietly: count if `L'`n1'`n2'==1 & dementia==1
			if r(N)<10 {
			    di "Dropped (<10 dementia cases with a record with the code)" // drop rare codes
				drop `L'`n1'`n2'_help 
			}
			else {
			tab `L'`n1'`n2'_help
			gen `L'`n1'`n2'_date_help = tulopv if `L'`n1'`n2'_help==1
			by shnro: egen `L'`n1'`n2'_date = min(`L'`n1'`n2'_date_help)
			drop *help
			compress `L'`n1'`n2'_date, nocoalesce
			replace any_`L' = 1 if `L'`n1'`n2'_date !=.
			global codelist = "$codelist" + " `L'`n1'`n2'"
			}
		}
	}
	di ""
	di "Show the codes that occurred at least 10 times among dementia cases"
	di ""
	di "$codelist"
	di ""
	*Keep just one row per person
	keep if order == 1 & any_`L'==1
	drop pdgo3 tulopv order any_`L' dementia
	*Save the data
	save icd_`L'_below65.dta, replace
	restore
}
clear
log close

*-------------------------------------------------------------------------

version 17

capture log close
log using "07_analyse_icd_65.log", replace

use "ncc_65_cov.dta", clear


*Association of ICD-codes with dementia
putexcel set "Ncc_results_65.xlsx", sheet(ICD10_or) modify
	putexcel B6 = "ICD-10 code"
	putexcel C6 = "N_control"
	putexcel D6 = "N_code_control"
	putexcel E6 = "prop_code/control"
	putexcel F6 = "Time_dif_control"
	putexcel G6 = "Time_dif_sd_control"
	putexcel H6 = "N_case"
	putexcel I6 = "N_code_case"
	putexcel J6 = "prop_code/case"
	putexcel K6 = "Time_dif_case"
	putexcel L6 = "Time_dif_sd_case"
	putexcel M6 = "OR"
	putexcel N6 = "95CI_LL"
	putexcel O6 = "95CI_UL"
	putexcel P6 = "p"
	putexcel Q6 = "aOR"
	putexcel R6 = "a95CI_LL"
	putexcel S6 = "a95CI_UL"
	putexcel T6 = "ap"
local row = 7
foreach L in A B C D E F G H I J K L M N S T V W X Y {
di ""
di "$S_DATE $S_TIME"
di ""
di "CHAPTER `L'"
di ""
preserve    
merge m:1 shnro using "icd_`L'_65.dta"
drop if _merge==2
drop _merge
	foreach n1 in 0 1 2 3 4 5 6 7 8 9  {
		foreach n2 in 0 1 2 3 4 5 6 7 8 9 {
capture confirm variable `L'`n1'`n2'_date
if _rc!=0 {
    di "`L'`n1'`n2' dropped (<100 dementia cases with a record with the code)"
}
else if inlist("`L'`n1'`n2'","G30","G31","F00","F01","F02","F03","F05") {
    di "`L'`n1'`n2' dropped, because it contains dementia diagnoses"
}
else {
    di ""
	di "`L'`n1'`n2'"
	di ""
tempvar icd
gen byte `icd' = `L'`n1'`n2'_date >=exp_start & `L'`n1'`n2'_date <=exp_end
tab `icd'

*N
tempname t_icd
tab _case `icd', matcell(`t_icd')

*OR
tempname c_icd
clogit _case i.`icd', group(_set) or
matrix `c_icd' = r(table)

*adjusted OR
tempname ac_icd
clogit _case i.`icd' i.edu3 i.sivs i.mkunta i.employed_young_age, group(_set) or
matrix `ac_icd' = r(table)

*Mean time difference between ICD-10-code and dementia or control_time (years)
tempvar time_dif
gen `time_dif' = (_time-`L'`n1'`n2'_date)/365.25 if `icd'==1
tempname t_dif_case t_dif_case_sd t_dif_cont t_dif_cont_sd
sum `time_dif' if _case==0
scalar `t_dif_cont'=r(mean)
scalar `t_dif_cont_sd'=r(sd)
sum `time_dif' if _case==1
scalar `t_dif_case'=r(mean)
scalar `t_dif_case_sd'=r(sd)
	
	putexcel B`row' = "`L'`n1'`n2'"
	putexcel C`row' = (`t_icd'[1,1] + `t_icd'[1,2])
	putexcel D`row' = `t_icd'[1,2]
	putexcel E`row' = (`t_icd'[1,2]/(`t_icd'[1,1] + `t_icd'[1,2]))
	putexcel F`row' = `t_dif_cont'
	putexcel G`row' = `t_dif_cont_sd'
	putexcel H`row' = (`t_icd'[2,1] + `t_icd'[2,2])
	putexcel I`row' = `t_icd'[2,2]
	putexcel J`row' = (`t_icd'[2,2]/(`t_icd'[2,1] + `t_icd'[2,2]))
	putexcel K`row' = `t_dif_case'
	putexcel L`row' = `t_dif_case_sd'
	putexcel M`row' = `c_icd'[1,2]
	putexcel N`row' = `c_icd'[5,2]
	putexcel O`row' = `c_icd'[6,2]
	putexcel P`row' = `c_icd'[4,2]
	putexcel Q`row' = `ac_icd'[1,2]
	putexcel R`row' = `ac_icd'[5,2]
	putexcel S`row' = `ac_icd'[6,2]
	putexcel T`row' = `ac_icd'[4,2]
	local ++row
	}
}
	}
di "$S_DATE $S_TIME"
restore
}
clear

*Add names for icd codes
import excel "Ncc_results_65.xlsx", sheet("ICD10_or") firstrow clear
icd10 generate ICD10name = ICD10code, description
gen order = _n
order order ICD10code ICD10name
export excel using "Ncc_results_65_add.xlsx", firstrow(variables) sheet(ICD10_or) replace
log close

version 18

capture log close
log using "07_analyse_icd_below65.log", replace

use "ncc_below65.dta", clear
bysort _set: egen year = min(dem_year)
bysort _set: egen time1 = min(_time)
gen year1 = year(time1)
bysort _set: egen time2 = max(_time)
gen year2 = year(time2)
sum year*
count if year!=year1
count if year1!=year2
forvalues y= 1995/1998 {
	tab year
	tab present_`y', m, if year==`y'+22
}

merge m:1 shnro using "ses9598_below65.dta", keepusing(mkunta* sivs* edu3* employed_young_age*)
keep if _merge==3
drop _merge
destring mkunta*, replace
tab mkunta1995
foreach var in mkunta sivs edu3 employed_young_age {
	gen `var' = .
forvalues y= 1995/1998 {
	replace `var' = `var'`y' if year==`y'+22
}
}
foreach var in mkunta sivs edu3 employed_young_age {
	forvalues y= 1995/1998 {
		tab `var' `var'`y' if year==`y'+22, m
}
}
foreach var in mkunta sivs edu3 employed_young_age {
	forvalues y= 1995/1998 {
		drop `var'`y'
}
}
drop present*
drop *year1 year2
drop time1 time2

gen exp_start = mdy(1,1,year-21)
format %td exp_start
tab year exp_start
gen exp_end = mdy(12,31,year-2)
format %td exp_end
tab year exp_end

*Association of ICD-codes with dementia
putexcel set "Ncc_results_below65.xlsx", sheet(ICD10_or) modify
	putexcel B6 = "ICD-10 code"
	putexcel C6 = "N_control"
	putexcel D6 = "N_code_control"
	putexcel E6 = "prop_code/control"
	putexcel F6 = "Time_dif_control"
	putexcel G6 = "Time_dif_sd_control"
	putexcel H6 = "N_case"
	putexcel I6 = "N_code_case"
	putexcel J6 = "prop_code/case"
	putexcel K6 = "Time_dif_case"
	putexcel L6 = "Time_dif_sd_case"
	putexcel M6 = "OR"
	putexcel N6 = "95CI_LL"
	putexcel O6 = "95CI_UL"
	putexcel P6 = "p"
	putexcel Q6 = "aOR"
	putexcel R6 = "a95CI_LL"
	putexcel S6 = "a95CI_UL"
	putexcel T6 = "ap"
local row = 7
foreach L in A B C D E F G H I J K L M N S T V W X Y {
di ""
di "$S_DATE $S_TIME"
di ""
di "CHAPTER `L'"
di ""
preserve    
merge m:1 shnro using "icd_`L'_below65.dta"
drop if _merge==2
drop _merge
	foreach n1 in 0 1 2 3 4 5 6 7 8 9  {
		foreach n2 in 0 1 2 3 4 5 6 7 8 9 {
capture confirm variable `L'`n1'`n2'_date
if _rc!=0 {
    di "`L'`n1'`n2' dropped (<10 dementia cases with a record with the code)"
}
else if inlist("`L'`n1'`n2'","G30","G31","F00","F01","F02","F03","F05") {
    di "`L'`n1'`n2' dropped, because it contains dementia diagnoses"
}
else {
    di ""
	di "`L'`n1'`n2'"
	di ""
tempvar icd
gen byte `icd' = `L'`n1'`n2'_date >=exp_start & `L'`n1'`n2'_date <=exp_end
tab `icd'

*N
tempname t_icd
tab _case `icd', matcell(`t_icd')

*OR
tempname c_icd
clogit _case i.`icd', group(_set) or
matrix `c_icd' = r(table)

*adjusted OR
tempname ac_icd
clogit _case i.`icd' i.edu3 i.sivs i.mkunta i.employed_young_age, group(_set) or
matrix `ac_icd' = r(table)

*Mean time difference between ICD-10-code and dementia or control_time (years)
tempvar time_dif
gen `time_dif' = (_time-`L'`n1'`n2'_date)/365.25 if `icd'==1
tempname t_dif_case t_dif_case_sd t_dif_cont t_dif_cont_sd
sum `time_dif' if _case==0
scalar `t_dif_cont'=r(mean)
scalar `t_dif_cont_sd'=r(sd)
sum `time_dif' if _case==1
scalar `t_dif_case'=r(mean)
scalar `t_dif_case_sd'=r(sd)
	
	putexcel B`row' = "`L'`n1'`n2'"
	putexcel C`row' = (`t_icd'[1,1] + `t_icd'[1,2])
	putexcel D`row' = `t_icd'[1,2]
	putexcel E`row' = (`t_icd'[1,2]/(`t_icd'[1,1] + `t_icd'[1,2]))
	putexcel F`row' = `t_dif_cont'
	putexcel G`row' = `t_dif_cont_sd'
	putexcel H`row' = (`t_icd'[2,1] + `t_icd'[2,2])
	putexcel I`row' = `t_icd'[2,2]
	putexcel J`row' = (`t_icd'[2,2]/(`t_icd'[2,1] + `t_icd'[2,2]))
	putexcel K`row' = `t_dif_case'
	putexcel L`row' = `t_dif_case_sd'
	putexcel M`row' = `c_icd'[1,2]
	putexcel N`row' = `c_icd'[5,2]
	putexcel O`row' = `c_icd'[6,2]
	putexcel P`row' = `c_icd'[4,2]
	putexcel Q`row' = `ac_icd'[1,2]
	putexcel R`row' = `ac_icd'[5,2]
	putexcel S`row' = `ac_icd'[6,2]
	putexcel T`row' = `ac_icd'[4,2]
	local ++row
	}
}
	}
di "$S_DATE $S_TIME"
restore
}
clear

*Add names for icd codes

import excel "Ncc_results_below65.xlsx", sheet("ICD10_or") firstrow clear
icd10 generate ICD10name = ICD10code, description
gen order = _n
order order ICD10code ICD10name
export excel using "Ncc_results_below65_add.xlsx", firstrow(variables) sheet(ICD10_or) replace
log close

version 18

capture log close
log using "08_descriptive_analysis_65.log", replace

use "ncc_65_cov.dta", clear
tab _case dementia

gen age_2016 = 2016-syntyv
tab age_2016
tab _case

sum syntyv, de
bysort _case: sum syntyv, de
hist syntyv, disc

sum age_2016, de
bysort _case: sum age_2016, de

*Year of dementia or index date
sum _set_y, de
hist _set_y, disc
bysort _case: sum _set_y, de

*Age at start
gen age_start = year(exp_start-1)-syntyv
sum age_start, de
hist age_start, disc
bysort _case: sum age_start, de
hist age_start, disc, if _case==1

*Age end of exposure period
gen age_exposure_end = year(exp_end)-syntyv
sum age_exposure_end, de
hist age_exposure_end, disc
bysort _case: sum age_exposure_end, de
hist age_exposure_end, disc, if _case==1

*Age at end
gen age_end = _set_y-syntyv
sum age_end, de
hist age_end, disc
bysort _case: sum age_end, de
hist age_end, disc, if _case==1

label variable sukup "Sex"
label define sukup 1 "Men" 2 "Women" 
label values sukup sukup
tab sukup, m

tab sukup
tab sukup _case
tab sukup _case, row chi
bysort _case: tab sukup

label variable edu3 "Education"
label define edu3 1 "High" 2 "Medium" 3 "Basic" 
label values edu3 edu3
tab edu3, m

tab edu3
tab edu3 _case
tab edu3 _case, row chi
bysort _case: tab edu3

tab sivs, mis
label define sivs 1 "Never-married" 2 "Married" 4 "Divorced" 5 "Widowed"
label values sivs sivs
tab sivs, m

tab sivs
tab sivs _case
tab sivs _case, row chi
bysort _case: tab sivs

*English names for regions
label define mkunta_en 1 "Uusimaa" 2 "Southwest Finland" 4 "Satakunta" 5 "Kanta-Häme" 6 "Pirkanmaa" 7 "Päijät-Häme" 8 "Kymenlaakso" 9 "South Karelia" 10 "South Savo" 11 "North Savo" 12 "North Karelia" 13 "Central Finland" 14 "South Ostrobothnia" 15 "Ostrobothnia" 16 "Central Ostrobothnia" 17 "North Ostrobothnia" 18 "Kainuu" 19 "Lapland" 21 "Åland"
label values mkunta mkunta_en
tab mkunta, m
tab mkunta
tab mkunta _case
tab mkunta _case, row chi
bysort _case: tab mkunta

label define employed_young_age 1 "<60 and employed" 2 "<60 and retired" 3 "<60 and other non-working" 4 "Aged 60+" 
label values employed_young_age employed_young_age
tab employed_young_age, m

tab employed_young_age
tab employed_young_age _case
tab employed_young_age _case, row chi
bysort _case: tab employed_young_age

log close

version 18

capture log close
log using "08_descriptive_analysis_below65.log", replace

use "ncc_below65_cov.dta", clear
tab _case dementia

sum syntyv, de
bysort _case: sum syntyv, de
hist syntyv, disc

gen age_2016 = 2016-syntyv
sum age_2016, de
bysort _case: sum age_2016, de

*Year of dementia or index date
gen _set_y = year
sum _set_y, de
hist _set_y, disc
bysort _case: sum _set_y, de

*Age at start
gen age_start = year(exp_start-1)-syntyv
sum age_start, de
hist age_start, disc
bysort _case: sum age_start, de
hist age_start, disc, if _case==1

*Age end of exposure period
gen age_exposure_end = year(exp_end)-syntyv
sum age_exposure_end, de
hist age_exposure_end, disc
bysort _case: sum age_exposure_end, de
hist age_exposure_end, disc, if _case==1

*Age at end
gen age_end = _set_y-syntyv
sum age_end, de
hist age_end, disc
bysort _case: sum age_end, de
hist age_end, disc, if _case==1
tab age_end if _case==1

label variable sukup "Sex"
label define sukup 1 "Men" 2 "Women" 
label values sukup sukup
tab sukup, m

tab sukup
tab sukup _case
tab sukup _case, row chi
bysort _case: tab sukup

label variable edu3 "Education"
label define edu3 1 "High" 2 "Medium" 3 "Basic" 
label values edu3 edu3
tab edu3, m

tab edu3
tab edu3 _case
tab edu3 _case, row chi
bysort _case: tab edu3

tab sivs, mis
label define sivs 1 "Never-married" 2 "Married" 4 "Divorced" 5 "Widowed"
label values sivs sivs
tab sivs, m

tab sivs
tab sivs _case
tab sivs _case, row chi
bysort _case: tab sivs

*English names for regions
label define mkunta_en 1 "Uusimaa" 2 "Southwest Finland" 4 "Satakunta" 5 "Kanta-Häme" 6 "Pirkanmaa" 7 "Päijät-Häme" 8 "Kymenlaakso" 9 "South Karelia" 10 "South Savo" 11 "North Savo" 12 "North Karelia" 13 "Central Finland" 14 "South Ostrobothnia" 15 "Ostrobothnia" 16 "Central Ostrobothnia" 17 "North Ostrobothnia" 18 "Kainuu" 19 "Lapland" 21 "Åland"
label values mkunta mkunta_en
tab mkunta, m
tab mkunta
tab mkunta _case
tab mkunta _case, row chi
bysort _case: tab mkunta

label define employed_young_age 1 "<60 and employed" 2 "<60 and retired" 3 "<60 and other non-working" 4 "Aged 60+" 
label values employed_young_age employed_young_age
tab employed_young_age, m

tab employed_young_age
tab employed_young_age _case
tab employed_young_age _case, row chi
bysort _case: tab employed_young_age

log close

version 18

capture log close
log using "09_analyse_icd_interconnections_65_$S_DATE.log", replace

*Import results from analysis phase 07
import excel "Ncc_results_65_add.xlsx", sheet("ICD10_or") firstrow clear
gsort -N_code_case
list N_code_case in 1/101
list ICD10code ICD10name N_code_case aOR in 1/101
list ICD10code N_code_case prop_codecase aOR in 1/101
gen sort_n = _n
gsort -aOR
list ICD10code ICD10name N_code_case aOR if sort_n<201
capture drop ICD10name_short
gen ICD10name_short = substr(ICD10name,1,60)
list ICD10code ICD10name_short N_code_case sort_n aOR ap in 1/100
count
*Keep diseases with a prevalence of at least 1% among dementia cases
drop if N_code_case<626
count
*170

*Keep those with significant p-value after Bonferroni correction
gen double ap_bonf = ap*170
sort ap_bonf
list ICD10code N_code_case aOR ap_bonf
keep if ap_bonf<0.05
*111 deleted
count
*59

*Pidetään ne taudit, joiden OR on vähintään 1.20
sort sort_n
keep if aOR>=1.195
*30 deleted
count
*29 tautia

tab N_case
*62555

list ICD10code N_code_case aOR ap_bonf

gsort -aOR
list ICD10code ICD10name_short N_code_case aOR ap_bonf

*Analyse the 29 conditions with Bonferroni p<0.05 

*In order of descending adjusted OR
gsort -aOR
list ICD10code
/*
F06
G20
F10
G40
I95
S06
I67
I61
F41
F32
S01
S02
I69
G25
S00
F33
E11
H36
S70
E87
S72
I63
S32
F43
N30
A49
K59
S22
S42
*/
sort ICD10code
list ICD10code
*In alphabetical order
/*
A49
E11
E87
F06
F10
F32
F33
F41
F43
G20
G25
G40
H36
I61
I63
I67
I69
I95
K59
N30
S00
S01
S02
S06
S22
S32
S42
S70
S72
*/
gsort -Time_dif_case
list ICD10code Time_dif_case
*In order of descending time-difference between diagnosis and dementia
/*
F32 F33 F43 H36 F10 E11 F41 G40 S02 S42 G25 I67 I63 S22 I61 S06 K59 I69 S01 G20 S70 S32 S72 S00 E87 N30 I95 A49 F06
*/

*Record time differencesgsort
gsort -Time_dif_case
local i 0
foreach dg in F32 F33 F43 H36 F10 E11 F41 G40 S02 S42 G25 I67 I63 S22 I61 S06 K59 I69 S01 G20 S70 S32 S72 S00 E87 N30 I95 A49 F06 {
    local ++i
    scalar `dg'_t_dif_case = Time_dif_case[`i']
	scalar `dg'_t_dif_sd_case = Time_dif_sd_case[`i']
}
foreach dg in F32 F33 F43 H36 F10 E11 F41 G40 S02 S42 G25 I67 I63 S22 I61 S06 K59 I69 S01 G20 S70 S32 S72 S00 E87 N30 I95 A49 F06 {
    di "`dg': " `dg'_t_dif_case
}

use "ncc_65_cov.dta", clear
keep if _case==1
foreach dg in F32 F33 F43 H36 F10 E11 F41 G40 S02 S42 G25 I67 I63 S22 I61 S06 K59 I69 S01 G20 S70 S32 S72 S00 E87 N30 I95 A49 F06 {
    local L = substr("`dg'",1,1)
	merge 1:1 shnro using "icd_`L'_65.dta", keepusing(`dg'_date)
	drop if _merge==2
	drop _merge
	sum `dg'_date
	replace `dg'_date=. if `dg'_date<exp_start 
	replace `dg'_date=. if `dg'_date>exp_end
	sum `dg'_date
	gen byte `dg' = `dg'_date!=.
}
compress, nocoalesce

gen first_dg_date = .
foreach dg in F32 F33 F43 H36 F10 E11 F41 G40 S02 S42 G25 I67 I63 S22 I61 S06 K59 I69 S01 G20 S70 S32 S72 S00 E87 N30 I95 A49 F06 {
    replace first_dg_date = `dg'_date if `dg'_date<first_dg_date
	}
sum first_dg_date
di %td r(min)
di %td r(max)

gen byte no_dg = first_dg_date==.
tab no_dg

gen last_dg_date = -1
foreach dg in F32 F33 F43 H36 F10 E11 F41 G40 S02 S42 G25 I67 I63 S22 I61 S06 K59 I69 S01 G20 S70 S32 S72 S00 E87 N30 I95 A49 F06 {
    replace last_dg_date = `dg'_date if `dg'_date>last_dg_date & `dg'_date!=.
	}
sum last_dg_date
recode last_dg_date -1=.
sum last_dg_date
di %td r(min)
di %td r(max)

gen byte n_dg = 0
foreach dg in F32 F33 F43 H36 F10 E11 F41 G40 S02 S42 G25 I67 I63 S22 I61 S06 K59 I69 S01 G20 S70 S32 S72 S00 E87 N30 I95 A49 F06 {
    replace n_dg = n_dg + 1 if `dg'_date<.
	}
tab n_dg

foreach dg in F32 F33 F43 H36 F10 E11 F41 G40 S02 S42 G25 I67 I63 S22 I61 S06 K59 I69 S01 G20 S70 S32 S72 S00 E87 N30 I95 A49 F06 {
    di ""
	di "`dg'"
    gen time_dif_`dg' = (mindementia-`dg'_date)/365.25
	sum time_dif_`dg'
	}

compress, nocoalesce

label variable edu3 "Education"
label define edu3 1 "High" 2 "Medium" 3 "Basic" 
label values edu3 edu3
tab edu3, m

tab sivs, mis
label define sivs 1 "Never-married" 2 "Married" 4 "Divorced" 5 "Widowed"
label values sivs sivs
tab sivs

tab mkunta, mis
*Finnish names for regions (maakunnat)
label define mkunta_fi 1 "Uusimaa" 2 "Varsinais-Suomi" 4 "Satakunta" 5 "Kanta-Häme" 6 "Pirkanmaa" 7 "Päijät-Häme" 8 "Kymenlaakso" 9 "Etelä-Karjala" 10 "Etelä-Savo" 11 "Pohjois-Savo" 12 "Pohjois-Karjala" 13 "Keski-Suomi" 14 "Etelä-Pohjanmaa" 15 "Pohjanmaa" 16 "Keski-Pohjanmaa" 17 "Pohjois-Pohjanmaa" 18 "Kainuu" 19 "Lappi" 21 "Ahvenanmaa"
*English names for regions
label define mkunta_en 1 "Uusimaa" 2 "Southwest Finland" 4 "Satakunta" 5 "Kanta-Häme" 6 "Pirkanmaa" 7 "Päijät-Häme" 8 "Kymenlaakso" 9 "South Karelia" 10 "South Savo" 11 "North Savo" 12 "North Karelia" 13 "Central Finland" 14 "South Ostrobothnia" 15 "Ostrobothnia" 16 "Central Ostrobothnia" 17 "North Ostrobothnia" 18 "Kainuu" 19 "Lapland" 21 "Åland"
label values mkunta mkunta_fi
tab mkunta
tab mkunta, sort
label values mkunta mkunta_en
tab mkunta
tab mkunta, sort

label define employed_young_age 1 "<60 and employed" 2 "<60 and retired" 3 "<60 and other non-working" 4 "Aged 60+" 
label values employed_young_age employed_young_age
tab employed_young_age, m

save "ncc_dementia_65_24.dta", replace

use "ncc_dementia_65_24.dta", clear
local row = 7
foreach dg1 in F32 F33 F43 H36 F10 E11 F41 G40 S02 S42 G25 I67 I63 S22 I61 S06 K59 I69 S01 G20 S70 S32 S72 S00 E87 N30 I95 A49 F06 {
local n_dg1: word count `dg1'
di `n_dg1'
forvalues i = 1/ `n_dg1' {
    di ""
	local idg1: word `i' of `dg1'
	di "`idg1'"
	putexcel set "Intercon_results_65.xlsx", sheet(ICD10) modify
	putexcel B6 = "ICD-10 code"
	putexcel C6 = "ICD-10 name"
	putexcel D6 = "Time_dif"
	putexcel E6 = "Time_dif_sd"
	putexcel F6 = "N_dg"
	putexcel G6 = "N_first_dg"
	putexcel H6 = "prop_first_dg"
	putexcel I6 = "N_last_dg"
	putexcel J6 = "prop_last_dg"

	putexcel B`row' = "`idg1'"

	frame create descr
	frame descr {
	    set obs 1
		gen code = "`idg1'"
		icd10 generate name = code, description
		list
		levelsof name, local(d)
		putexcel C`row' = `d'
	}
	frame drop descr
	
	sum time_dif_`idg1'
	
	putexcel D`row' = `r(mean)'
	putexcel E`row' = `r(sd)'
	
	tempvar idg1_first idg1_last idg1_middle
	gen `idg1_first' = `idg1'_date==first_dg_date
	replace `idg1_first'=. if `idg1'_date==.
	tab `idg1_first', matcell(f)
	gen `idg1_last' = `idg1'_date==last_dg_date
	replace `idg1_last'=. if `idg1'_date==.
	tab `idg1_last', matcell(l)
	gen `idg1_middle' = 0 if `idg1_first'==1 | `idg1_last'==1
	replace `idg1_middle'= 1 if `idg1_first'==0 & `idg1_last'==0
	tab `idg1_middle', matcell(m)
	
	putexcel F`row' = (f[1,1]+f[2,1])
	putexcel G`row' = f[2,1]
	putexcel H`row' = (f[2,1]/(f[1,1]+f[2,1]))
	putexcel I`row' = l[2,1]
	putexcel J`row' = (l[2,1]/(l[1,1]+l[2,1]))
	local ++row
}
}

*Probabibility of other diseases after one disease
****Incidence density sampling****
di "$S_DATE $S_TIME"
sort shnro
local stream = 2
foreach dg in F32 F33 F43 H36 F10 E11 F41 G40 S02 S42 G25 I67 I63 S22 I61 S06 K59 I69 S01 G20 S70 S32 S72 S00 E87 N30 I95 A49 F06 {
preserve
keep shnro syntyv sukup edu3 sivs mkunta employed_young_age `dg' `dg'_date exp_end exp_start dem_year
egen exit_date_`dg' = rowmin(`dg'_date exp_end)
stset exit_date_`dg', id(shnro) failure(`dg') entry(time exp_start-1)
	di "Incidence density sampling"
	di "Pick 5 birth-year, sex and dementia-year-matched controls for each case of `dg'"
*Seed from random.org (range 0-1 000 000 000)
*seed 266 631 566
set rng mt64s
set rngstream `stream'
set seed 266631566
sttocc, match(syntyv sukup dem_year) number(5)
tab _case
sum _time
compress, nocoalesce
local ++stream
di "$S_DATE $S_TIME"

save ncc_`dg'_65_24.dta, replace
restore
	}
clear
log close


*Interconnection analysis

capture log close
log using "09_analyse_icd_interconnections_icd_by_icd_65.log", replace

foreach dg2 in F32 F33 F43 H36 F10 E11 F41 G40 S02 S42 G25 I67 I63 S22 I61 S06 K59 I69 S01 G20 S70 S32 S72 S00 E87 N30 I95 A49 F06 {
    local row = 7
	di ""
	di "----------------------------------------------"
	di "Nested case-control analysis, outcome `dg2'"
	di "----------------------------------------------"
	di ""
	di "$S_DATE $S_TIME"
	use "ncc_`dg2'_65.dta", clear
	drop dem_year exit_date_`dg2' `dg2'_date
	quietly {
	putexcel set "Intercon_results_65.xlsx", sheet("`dg2'") modify
	putexcel A4 = "Outcome: "
	putexcel B4 = "`dg2'"
	putexcel D4 = `dg2'_t_dif_case
	putexcel E4 = `dg2'_t_dif_sd_case
	
	putexcel A6 = "Orig_order"
	putexcel B6 = "Exposure ICD-10 code'"
	putexcel C6 = "ICD-10 name"
	putexcel D6 = "N_no_dg1"
	putexcel E6 = "N_dg2_if_no_dg1"
	putexcel F6 = "prop_dg2_if_no_dg1"
	putexcel G6 = "N_dg1"
	putexcel H6 = "N_dg2_if_dg1"
	putexcel I6 = "prop_dg2_if_dg1"
	putexcel J6 = "OR"
	putexcel K6 = "95%CI_LL"
	putexcel L6 = "95%CI_UL"
	putexcel M6 = "p"
	putexcel N6 = "aOR"
	putexcel O6 = "a95%CI_LL"
	putexcel P6 = "a95%CI_UL"
	putexcel Q6 = "ap"
	putexcel R6 = "ap_bonf_28"
	putexcel S6 = "ap_bonf_406"
	putexcel T6 = "dg1_time_dif"
	putexcel U6 = "dg1_time_dif_sd"
	putexcel V6 = "dg2_time_dif"
	putexcel W6 = "dg2_time_dif_sd"
	frame create descr
	frame descr {
	    set obs 1
		gen code = "`dg2'"
		icd10 generate name = code, description
		list
		levelsof name, local(d2)
	}
	frame drop descr
	putexcel C4 = `d2'
	}
foreach dg1 in F32 F33 F43 H36 F10 E11 F41 G40 S02 S42 G25 I67 I63 S22 I61 S06 K59 I69 S01 G20 S70 S32 S72 S00 E87 N30 I95 A49 F06 {
		if "`dg1'"=="`dg2'" {
			di "Skipped, because `dg1' paired with `dg2'"
			putexcel B`row' = "`dg1'"
		}
		else {
	local L = substr("`dg1'",1,1)
	merge m:1 shnro using "icd_`L'_65.dta", keepusing(`dg1'_date)
	drop if _merge==2
	drop _merge
    di ""
	di "`dg1' followed by `dg2'"
	di ""
	replace `dg1'_date =. if `dg1'_date < mdy(1,1,1996)
	replace `dg1'_date =. if `dg1'_date >= _time
	gen byte `dg1' = `dg1'_date !=.
	
	*N
	tempname t_dg1
	tab `dg1' _case, matcell(`t_dg1')
	
	*OR
	tempname c_dg1
	clogit _case i.`dg1', group(_set) or
	matrix `c_dg1' = r(table)

	*adjusted OR
	tempname ac_dg1
	clogit _case i.`dg1' i.edu3 i.sivs i.mkunta i.employed_young_age, group(_set) or
	matrix `ac_dg1' = r(table)
quietly {
	putexcel A`row' = (`row'-6)
	putexcel B`row' = "`dg1'"
	putexcel D`row' = (`t_dg1'[1,1]+`t_dg1'[1,2])
	putexcel E`row' = (`t_dg1'[1,2])
	putexcel F`row' = ((`t_dg1'[1,2])/(`t_dg1'[1,1]+`t_dg1'[1,2]))
	putexcel G`row' = (`t_dg1'[2,1]+`t_dg1'[2,2])
	putexcel H`row' = (`t_dg1'[2,2])
	putexcel I`row' = ((`t_dg1'[2,2])/(`t_dg1'[2,1]+`t_dg1'[2,2]))

	putexcel J`row' = `c_dg1'[1,2]
	putexcel K`row' = `c_dg1'[5,2]
	putexcel L`row' = `c_dg1'[6,2]
	putexcel M`row' = `c_dg1'[4,2]
	putexcel N`row' = `ac_dg1'[1,2]
	putexcel O`row' = `ac_dg1'[5,2]
	putexcel P`row' = `ac_dg1'[6,2]
	putexcel Q`row' = `ac_dg1'[4,2]
	putexcel R`row' = (`ac_dg1'[4,2]*28) // each disease is tested agains 29-1=28 diseases
	putexcel S`row' = (`ac_dg1'[4,2]*406) // in total, there are 29*28/2=406 tests between diseases when only the more common direction is considered
	putexcel T`row' = `dg1'_t_dif_case
	putexcel U`row' = `dg1'_t_dif_sd_case
	putexcel V`row' = `dg2'_t_dif_case
	putexcel W`row' = `dg2'_t_dif_sd_case
	
	drop `dg1' `dg1'_date
	
	frame create descr
	frame descr {
	    set obs 1
		gen code = "`dg1'"
		icd10 generate name = code, description
		list
		levelsof name, local(d1)
	}
	frame drop descr
	putexcel C`row' = `d1'
		}
		}	
	local ++row
}
}
clear
log close

*Explore the results, Bonferroni correction:
capture log close
log using "09_analyse_icd_interconnections_65_condense_bonf_09092024.log", replace

quietly: putexcel set "Intercon_results_bonf_65.xlsx", sheet("Sigificant_findings") modify
	quietly: putexcel A6 = "Orig_order"
	quietly: putexcel B6 = "Exp_ICD10_code'"
	quietly: putexcel C6 = "Exp_ICD10_name_s"
	quietly: putexcel D6 = "Exp_ICD10_name"
	quietly: putexcel E6 = "Outcome_ICD10_code"
	quietly: putexcel G6 = "Outcome_ICD10_name_s"
	quietly: putexcel H6 = "Outcome_ICD10_name"
	quietly: putexcel I6 = "N_outcome"
	quietly: putexcel J6 = "N_outcome_if_no_exp"
	quietly: putexcel K6 = "N_outcome_if_exp"
	quietly: putexcel L6 = "prop_exp_if_outcome"
	quietly: putexcel M6 = "N_first_dg"
	quietly: putexcel N6 = "prop_first_dg"
	quietly: putexcel O6 = "N_last_dg"
	quietly: putexcel P6 = "prop_last_dg"
	quietly: putexcel Q6 = "Time_dif_dementia"
	quietly: putexcel R6 = "Time_dif_sd_dementia"
	quietly: putexcel S6 = "aOR"
	quietly: putexcel T6 = "a95%CI_LL"
	quietly: putexcel U6 = "a95%CI_UL"
	quietly: putexcel V6 = "ap"
	quietly: putexcel W6 = "ap_bonf"
	local row 7
	local order 1
foreach dg2 in F32 F33 F43 H36 F10 E11 F41 G40 S02 S42 G25 I67 I63 S22 I61 S06 K59 I69 S01 G20 S70 S32 S72 S00 E87 N30 I95 A49 F06 {
import excel "Intercon_results_65.xlsx", sheet(ICD10) cellrange(B6:J35) firstrow clear
keep if ICD10code == "`dg2'"
gen ICD10name_short = substr(ICD10name,1,8)
	quietly: putexcel A`row' = "`order'"
	quietly: putexcel B`row' = ICD10code[1]
	quietly: putexcel C`row' = ICD10name[1]
	
	quietly: putexcel E`row' = "Dementia"
	quietly: putexcel I`row' = N_dg[1]
	quietly: putexcel M`row' = N_first_dg[1]
	quietly: putexcel N`row' = prop_first_dg[1]
	quietly: putexcel O`row' = N_last_dg[1]
	quietly: putexcel P`row' = prop_last_dg[1]
	quietly: putexcel Q`row' = Time_dif[1]
	quietly: putexcel R`row' = Time_dif_sd[1]
import excel "Ncc_results_65_add.xlsx", sheet("ICD10_or") firstrow clear
keep if ICD10code == "`dg2'"
	gen ap_bonf = ap*100
	quietly: putexcel S`row' = aOR[1]
	quietly: putexcel T`row' = a95CI_LL[1]
	quietly: putexcel U`row' = a95CI_UL[1]
	quietly: putexcel V`row' = ap[1]
	quietly: putexcel W`row' = ap_bonf[1]
	local ++row
import excel "Intercon_results_65.xlsx", sheet("`dg2'") cellrange(A4:E4) clear
di "Diseases that precede `dg2'"
gen short_name = substr(C,1,8)
list
levelsof C, local(outcome_name)
di `outcome_name'
levelsof short_name, local(outcome_name_short)
di `outcome_name_short'
import excel "Intercon_results_65.xlsx", sheet("`dg2'") cellrange(A6:W35) firstrow clear
gen N_dg2 = N_dg2_if_dg1+N_dg2_if_no_dg1
count if N_dg2_if_dg1<5 | N_dg2_if_no_dg1<5
drop if N_dg2_if_dg1<5 | N_dg2_if_no_dg1<5
count if ap_bonf_406<0.05
count if aOR>=1.195
count if aOR>=1.195 & ap_bonf_406<0.05
gen prop_dg1_dg2 = N_dg2_if_dg1/N_dg2
count if aOR>=1.195 & ap_bonf_406<0.05
count if aOR>=1.195 & ap_bonf_406<0.05 & prop_dg1_dg2>=0.05
count if aOR>=1.195 & ap_bonf_406<0.05 & prop_dg1_dg2<0.05
gen ICD10name_short = substr(ICD10name,1,8)
list ExposureICD10code ICD10name_short N_dg2 N_dg2_if_no_dg1 N_dg2_if_dg1 prop_dg1_dg2  aOR a95CI_LL a95CI_UL ap ap_bonf_406 if aOR>=1.195 & ap_bonf_406<0.05
*Keep if adjusted OR is at least 1.20 and the p-value is Bonferroni significant
keep if aOR>=1.195 & ap_bonf_406<0.05
count
forvalues c=1/`r(N)' {
	quietly: putexcel A`row' = "`order'" 
	quietly: putexcel B`row' = ExposureICD10code[`c']
	quietly: putexcel C`row' = ICD10name[`c']
	quietly: putexcel D`row' = ICD10name_short[`c']
	quietly: putexcel E`row' = "`dg2'"
	quietly: putexcel G`row' = `outcome_name'
	quietly: putexcel H`row' = `outcome_name_short'
	quietly: putexcel I`row' = N_dg2[`c']
	quietly: putexcel J`row' = N_dg2_if_no_dg1[`c']
	quietly: putexcel K`row' = N_dg2_if_dg1[`c']
	quietly: putexcel L`row' = prop_dg1_dg2[`c']
	quietly: putexcel Q`row' = dg1_time_dif[`c']
	quietly: putexcel R`row' = dg1_time_dif_sd[`c']
	quietly: putexcel S`row' = aOR[`c']
	quietly: putexcel T`row' = a95CI_LL[`c']
	quietly: putexcel U`row' = a95CI_UL[`c']
	quietly: putexcel V`row' = ap[`c']
	quietly: putexcel W`row' = ap_bonf_406[`c']
	local ++row
}
local ++order
}
clear
log close

*Which disease occurs first

capture log close
log using "09_analyse_icd_interconnections_first_vs_second_bonf_65.log", replace

use "ncc_dementia_65_24.dta", clear
drop edu3* sivs* mkunta*
foreach dg2 in F32 F33 F43 H36 F10 E11 F41 G40 S02 S42 G25 I67 I63 S22 I61 S06 K59 I69 S01 G20 S70 S32 S72 S00 E87 N30 I95 A49 F06 {
    local row = 7
	di ""
	di "----------------------------------------------"
	di "Nested case-control analysis, outcome `dg2'"
	di "----------------------------------------------"
	di ""
	di "$S_DATE $S_TIME"
	putexcel set "Intercon_results_first_vs_second_bonf_65.xlsx", sheet("`dg2'") modify
	putexcel A4 = "Outcome: "
	putexcel B4 = "`dg2'"
	putexcel A6 = "Orig_order"
	putexcel B6 = "Exposure ICD-10 code'"
	putexcel C6 = "ICD-10 name"
	putexcel D6 = "N_pairs"
	putexcel E6 = "N_dg1_bef_dg2"
	putexcel F6 = "prop_dg1_bef_dg2"
	putexcel G6 = "N_dg1_with_dg2"
	putexcel H6 = "prop_dg1_with_dg2"
	putexcel I6 = "N_dg1_aft_dg2"
	putexcel J6 = "prop_dg1_aft_dg2"
	putexcel K6 = "time_dif_dg1_dem"
	putexcel L6 = "sd_time_dif_dg1_dem"
	putexcel M6 = "time_dif_dg2_dem"
	putexcel N6 = "sd_time_dif_dg2_dem"
	putexcel O6 = "order_consistent"

	frame create descr
	frame descr {
	    set obs 1
		gen code = "`dg2'"
		icd10 generate name = code, description
		list
		levelsof name, local(d2)
	}
	frame drop descr

	putexcel C4 = `d2'
	foreach dg1 in F32 F33 F43 H36 F10 E11 F41 G40 S02 S42 G25 I67 I63 S22 I61 S06 K59 I69 S01 G20 S70 S32 S72 S00 E87 N30 I95 A49 F06 {
		if "`dg1'"=="`dg2'" {
			di "Skipped, because `dg1' paired with `dg2'"
			putexcel B`row' = "`dg1'"
		}
		else {
	di "`dg1' paired with `dg2'"	    
	preserve
	keep shnro exp_start exp_end *`dg1'* *`dg2'*
	keep if `dg1'==1 & `dg2'==1
	
	putexcel A`row' = (`row'-6)
	putexcel B`row' = "`dg1'"
	count
	local N = r(N)
	count if `dg1'_date<`dg2'_date
	local ndg12 = r(N)
	count if `dg1'_date==`dg2'_date
	local ndg11 = r(N)
	count if `dg1'_date>`dg2'_date
	local ndg21 = r(N)
	putexcel D`row' = `N'
	putexcel E`row' = `ndg12'
	putexcel F`row' = (`ndg12'/`N')
	putexcel G`row' = `ndg11'
	putexcel H`row' = (`ndg11'/`N')
	putexcel I`row' = `ndg21'
	putexcel J`row' = (`ndg21'/`N')
	sum time_dif_`dg1'
	local mean1 = r(mean)
	local sd1 = r(sd)
	putexcel K`row' = `mean1'
	putexcel L`row' = `sd1'
	sum time_dif_`dg2'
	local mean2 = r(mean)
	local sd2 = r(sd)
	putexcel M`row' = `mean2'
	putexcel N`row' = `sd2'
	putexcel O`row' = ((`ndg12'>`ndg21' & `mean1'>`mean2') | (`ndg12'<`ndg21' & `mean1'<`mean2'))

	frame create descr
	frame descr {
	    set obs 1
		gen code = "`dg1'"
		icd10 generate name = code, description
		list
		levelsof name, local(d1)
	}
	frame drop descr
	putexcel C`row' = `d1'

	restore
		}
	local ++row
}
}
clear
log close


*Match consistensy analysis with results
import excel "Intercon_results_bonf_65.xlsx", sheet("Sigificant_findings") firstrow clear
	gen ExposureICD10code = Exp_ICD10_code
tempfile file
	foreach dg1 in F32 F33 F43 H36 F10 E11 F41 G40 S02 S42 G25 I67 I63 S22 I61 S06 K59 I69 S01 G20 S70 S32 S72 S00 E87 N30 I95 A49 F06 {
    preserve
	import excel "Intercon_results_first_vs_second_bonf_65.xlsx", sheet("`dg1'") cellrange(A6:O35) firstrow clear
	gen dg1_first = N_dg1_bef_dg2 >= N_dg1_aft_dg2 
	keep ExposureICD10code dg1_first
	gen Outcome_ICD10_code = "`dg1'"
	save `file', replace
	restore
	merge 1:1 ExposureICD10code Outcome_ICD10_code using "`file'", update
	drop if _merge==2
	drop _merge
}
export excel using "Intercon_results_bonf_cons_65.xlsx", sheet("Sigificant_findings") firstrow(variables) replace
count
count if dg1_first!=.
drop if dg1_first==0
count
count if dg1_first!=.
export excel using "Intercon_results_bonf_cons_65.xlsx", sheet("Sigificant_findings_first") firstrow(variables)
clear


version 18

capture log close

log using "09_analyse_icd_interconnections_below65_$S_DATE.log", replace

*Import results from analysis phase 07:
import excel "Ncc_results_below65_add.xlsx", sheet("ICD10_or") firstrow clear
gsort -N_code_case
list N_code_case in 1/101
list ICD10code ICD10name N_code_case aOR in 1/101
list ICD10code N_code_case prop_codecase aOR in 1/101
gen sort_n = _n
gsort -aOR
list ICD10code ICD10name N_code_case aOR if sort_n<201
capture drop ICD10name_short
gen ICD10name_short = substr(ICD10name,1,60)
list ICD10code ICD10name_short N_code_case sort_n aOR ap in 1/100
count
*343
*Keep if prevalence is at least 1 % among dementia cases
drop if N_code_case<27
count
*162

*Keep those with significant p-value after Bonferroni correction
gen double ap_bonf = ap*162
sort ap_bonf
list ICD10code N_code_case aOR ap_bonf
keep if ap_bonf<0.05
*120 deleted
count
*42

*Keep if adjusted OR is at least 1.20
sort sort_n
list ICD10code ICD10name N_code_case aOR if aOR>=1.195
keep if aOR>=1.195
*0 deleted
count
*42

tab N_case

list ICD10code N_code_case aOR ap_bonf

gsort -aOR
list ICD10code ICD10name_short N_code_case aOR ap_bonf


*Analyse the 42 conditions with Bonferroni p<0.05 

*In order of descending adjusted OR
gsort -aOR
list ICD10code
/*
     +----------+
     | ICD10c~e |
     |----------|
  1. |      G20 |
  2. |      T90 |
  3. |      F06 |
  4. |      E87 |
  5. |      G35 |
     |----------|
  6. |      G25 |
  7. |      G40 |
  8. |      F29 |
  9. |      I69 |
 10. |      F10 |
     |----------|
 11. |      K70 |
 12. |      I67 |
 13. |      F31 |
 14. |      H36 |
 15. |      S06 |
     |----------|
 16. |      K92 |
 17. |      E10 |
 18. |      I50 |
 19. |      I63 |
 20. |      F99 |
     |----------|
 21. |      D64 |
 22. |      S02 |
 23. |      K59 |
 24. |      A49 |
 25. |      K02 |
     |----------|
 26. |      T36 |
 27. |      D50 |
 28. |      F32 |
 29. |      S00 |
 30. |      S01 |
     |----------|
 31. |      F41 |
 32. |      S42 |
 33. |      A09 |
 34. |      F33 |
 35. |      J18 |
     |----------|
 36. |      G45 |
 37. |      F43 |
 38. |      H53 |
 39. |      J15 |
 40. |      S82 |
     |----------|
 41. |      H90 |
 42. |      M54 |
     +----------+
*/
sort ICD10code
list ICD10code
*In alphabetical order
/*
     +----------+
     | ICD10c~e |
     |----------|
  1. |      A09 |
  2. |      A49 |
  3. |      D50 |
  4. |      D64 |
  5. |      E10 |
     |----------|
  6. |      E87 |
  7. |      F06 |
  8. |      F10 |
  9. |      F29 |
 10. |      F31 |
     |----------|
 11. |      F32 |
 12. |      F33 |
 13. |      F41 |
 14. |      F43 |
 15. |      F99 |
     |----------|
 16. |      G20 |
 17. |      G25 |
 18. |      G35 |
 19. |      G40 |
 20. |      G45 |
     |----------|
 21. |      H36 |
 22. |      H53 |
 23. |      H90 |
 24. |      I50 |
 25. |      I63 |
     |----------|
 26. |      I67 |
 27. |      I69 |
 28. |      J15 |
 29. |      J18 |
 30. |      K02 |
     |----------|
 31. |      K59 |
 32. |      K70 |
 33. |      K92 |
 34. |      M54 |
 35. |      S00 |
     |----------|
 36. |      S01 |
 37. |      S02 |
 38. |      S06 |
 39. |      S42 |
 40. |      S82 |
     |----------|
 41. |      T36 |
 42. |      T90 |
     +----------+
*/
gsort -Time_dif_case
list ICD10code Time_dif_case
*In order of descending time-difference between diagnosis and dementia
/*

ICD10code
G35 E10 S02 T36 S82 F32 F31 F41 G40 K02 S00 J15 H36 F10 F33 S01 M54 H90 F29 K92 H53 F99 F43 S42 S06 A09 G25 K70 G20 I67 D50 D64 K59 I63 T90 J18 I69 E87 G45 A49 I50 F06
*/

*Record time differences
gsort -Time_dif_case
local i 0
foreach dg in G35 E10 S02 T36 S82 F32 F31 F41 G40 K02 S00 J15 H36 F10 F33 S01 M54 H90 F29 K92 H53 F99 F43 S42 S06 A09 G25 K70 G20 I67 D50 D64 K59 I63 T90 J18 I69 E87 G45 A49 I50 F06 {
    local ++i
    scalar `dg'_t_dif_case = Time_dif_case[`i']
	scalar `dg'_t_dif_sd_case = Time_dif_sd_case[`i']
}
foreach dg in G35 E10 S02 T36 S82 F32 F31 F41 G40 K02 S00 J15 H36 F10 F33 S01 M54 H90 F29 K92 H53 F99 F43 S42 S06 A09 G25 K70 G20 I67 D50 D64 K59 I63 T90 J18 I69 E87 G45 A49 I50 F06 {
    di "`dg': " `dg'_t_dif_case
}

use "ncc_below65_cov.dta", clear
keep if _case==1
foreach dg in G35 E10 S02 T36 S82 F32 F31 F41 G40 K02 S00 J15 H36 F10 F33 S01 M54 H90 F29 K92 H53 F99 F43 S42 S06 A09 G25 K70 G20 I67 D50 D64 K59 I63 T90 J18 I69 E87 G45 A49 I50 F06 {
    local L = substr("`dg'",1,1)
	merge 1:1 shnro using "icd_`L'_below65.dta", keepusing(`dg'_date)
	drop if _merge==2
	drop _merge
	sum `dg'_date
	replace `dg'_date=. if `dg'_date<exp_start 
	replace `dg'_date=. if `dg'_date>exp_end
	sum `dg'_date
	gen byte `dg' = `dg'_date!=.
}
compress, nocoalesce

gen first_dg_date = .
foreach dg in G35 E10 S02 T36 S82 F32 F31 F41 G40 K02 S00 J15 H36 F10 F33 S01 M54 H90 F29 K92 H53 F99 F43 S42 S06 A09 G25 K70 G20 I67 D50 D64 K59 I63 T90 J18 I69 E87 G45 A49 I50 F06 {
    replace first_dg_date = `dg'_date if `dg'_date<first_dg_date
	}
sum first_dg_date
di %td r(min)
di %td r(max)

gen byte no_dg = first_dg_date==.
tab no_dg

gen last_dg_date = -1
foreach dg in G35 E10 S02 T36 S82 F32 F31 F41 G40 K02 S00 J15 H36 F10 F33 S01 M54 H90 F29 K92 H53 F99 F43 S42 S06 A09 G25 K70 G20 I67 D50 D64 K59 I63 T90 J18 I69 E87 G45 A49 I50 F06 {
    replace last_dg_date = `dg'_date if `dg'_date>last_dg_date & `dg'_date!=.
	}
sum last_dg_date
recode last_dg_date -1=.
sum last_dg_date
di %td r(min)
di %td r(max)

gen byte n_dg = 0
foreach dg in G35 E10 S02 T36 S82 F32 F31 F41 G40 K02 S00 J15 H36 F10 F33 S01 M54 H90 F29 K92 H53 F99 F43 S42 S06 A09 G25 K70 G20 I67 D50 D64 K59 I63 T90 J18 I69 E87 G45 A49 I50 F06 {
    replace n_dg = n_dg + 1 if `dg'_date<.
	}
tab n_dg

foreach dg in G35 E10 S02 T36 S82 F32 F31 F41 G40 K02 S00 J15 H36 F10 F33 S01 M54 H90 F29 K92 H53 F99 F43 S42 S06 A09 G25 K70 G20 I67 D50 D64 K59 I63 T90 J18 I69 E87 G45 A49 I50 F06 {
    di ""
	di "`dg'"
    gen time_dif_`dg' = (mindementia-`dg'_date)/365.25
	sum time_dif_`dg'
	}

compress, nocoalesce

label variable edu3 "Education"
label define edu3 1 "High" 2 "Medium" 3 "Basic" 
label values edu3 edu3
tab edu3, m

tab sivs, mis
label define sivs 1 "Never-married" 2 "Married" 4 "Divorced" 5 "Widowed"
label values sivs sivs
tab sivs

tab mkunta, mis
*Finnish names for regions (maakunnat)
label define mkunta_fi 1 "Uusimaa" 2 "Varsinais-Suomi" 4 "Satakunta" 5 "Kanta-Häme" 6 "Pirkanmaa" 7 "Päijät-Häme" 8 "Kymenlaakso" 9 "Etelä-Karjala" 10 "Etelä-Savo" 11 "Pohjois-Savo" 12 "Pohjois-Karjala" 13 "Keski-Suomi" 14 "Etelä-Pohjanmaa" 15 "Pohjanmaa" 16 "Keski-Pohjanmaa" 17 "Pohjois-Pohjanmaa" 18 "Kainuu" 19 "Lappi" 21 "Ahvenanmaa"
*English names for regions
label define mkunta_en 1 "Uusimaa" 2 "Southwest Finland" 4 "Satakunta" 5 "Kanta-Häme" 6 "Pirkanmaa" 7 "Päijät-Häme" 8 "Kymenlaakso" 9 "South Karelia" 10 "South Savo" 11 "North Savo" 12 "North Karelia" 13 "Central Finland" 14 "South Ostrobothnia" 15 "Ostrobothnia" 16 "Central Ostrobothnia" 17 "North Ostrobothnia" 18 "Kainuu" 19 "Lapland" 21 "Åland"
label values mkunta mkunta_fi
tab mkunta
tab mkunta, sort
label values mkunta mkunta_en
tab mkunta
tab mkunta, sort

label define employed_young_age 1 "<60 and employed" 2 "<60 and retired" 3 "<60 and other non-working" 4 "Aged 60+" 
label values employed_young_age employed_young_age
tab employed_young_age, m

save "ncc_dementia_below65_24.dta", replace

use "ncc_dementia_below65_24.dta", clear

local row = 7
foreach dg1 in G35 E10 S02 T36 S82 F32 F31 F41 G40 K02 S00 J15 H36 F10 F33 S01 M54 H90 F29 K92 H53 F99 F43 S42 S06 A09 G25 K70 G20 I67 D50 D64 K59 I63 T90 J18 I69 E87 G45 A49 I50 F06 {
local n_dg1: word count `dg1'
di `n_dg1'
forvalues i = 1/ `n_dg1' {
    di ""
	local idg1: word `i' of `dg1'
	di "`idg1'"
	putexcel set "Intercon_results_below65.xlsx", sheet(ICD10) modify
	putexcel B6 = "ICD-10 code"
	putexcel C6 = "ICD-10 name"
	putexcel D6 = "Time_dif"
	putexcel E6 = "Time_dif_sd"
	putexcel F6 = "N_dg"
	putexcel G6 = "N_first_dg"
	putexcel H6 = "prop_first_dg"
	putexcel I6 = "N_last_dg"
	putexcel J6 = "prop_last_dg"

	putexcel B`row' = "`idg1'"

	frame create descr
	frame descr {
	    set obs 1
		gen code = "`idg1'"
		icd10 generate name = code, description
		list
		levelsof name, local(d)
		putexcel C`row' = `d'
	}
	frame drop descr
	
	sum time_dif_`idg1'
	
	putexcel D`row' = `r(mean)'
	putexcel E`row' = `r(sd)'
	
	tempvar idg1_first idg1_last idg1_middle
	gen `idg1_first' = `idg1'_date==first_dg_date
	replace `idg1_first'=. if `idg1'_date==.
	tab `idg1_first', matcell(f)
	gen `idg1_last' = `idg1'_date==last_dg_date
	replace `idg1_last'=. if `idg1'_date==.
	tab `idg1_last', matcell(l)
	gen `idg1_middle' = 0 if `idg1_first'==1 | `idg1_last'==1
	replace `idg1_middle'= 1 if `idg1_first'==0 & `idg1_last'==0
	tab `idg1_middle', matcell(m)
	
	putexcel F`row' = (f[1,1]+f[2,1])
	putexcel G`row' = f[2,1]
	putexcel H`row' = (f[2,1]/(f[1,1]+f[2,1]))
	putexcel I`row' = l[2,1]
	putexcel J`row' = (l[2,1]/(l[1,1]+l[2,1]))
	local ++row
}
}

*Probability of other diseases after one disease
****Incidence density sampling****
di "$S_DATE $S_TIME"
sort shnro
local stream = 102
foreach dg in G35 E10 S02 T36 S82 F32 F31 F41 G40 K02 S00 J15 H36 F10 F33 S01 M54 H90 F29 K92 H53 F99 F43 S42 S06 A09 G25 K70 G20 I67 D50 D64 K59 I63 T90 J18 I69 E87 G45 A49 I50 F06 {
preserve
keep shnro syntyv sukup edu3 sivs mkunta employed_young_age `dg' `dg'_date exp_end exp_start dem_year
egen exit_date_`dg' = rowmin(`dg'_date exp_end)
stset exit_date_`dg', id(shnro) failure(`dg') entry(time exp_start-1)
	di "Incidence density sampling"
	di "Pick 5 birth-year, sex and dementia-year-matched controls for each case of `dg'"
*Seed from random.org (range 0-1 000 000 000)
*seed 266 631 566
set rng mt64s
set rngstream `stream'
set seed 266631566
sttocc, match(syntyv sukup dem_year) number(5)
tab _case
sum _time
compress, nocoalesce
local ++stream
di "$S_DATE $S_TIME"

save ncc_`dg'_below65_24.dta, replace
restore
	}
clear
log close


*Interconnection analysis

capture log close
log using "09_analyse_icd_interconnections_icd_by_icd_below65_$S_DATE.log", replace

foreach dg2 in G35 E10 S02 T36 S82 F32 F31 F41 G40 K02 S00 J15 H36 F10 F33 S01 M54 H90 F29 K92 H53 F99 F43 S42 S06 A09 G25 K70 G20 I67 D50 D64 K59 I63 T90 J18 I69 E87 G45 A49 I50 F06 {
    local row = 7
	di ""
	di "----------------------------------------------"
	di "Nested case-control analysis, outcome `dg2'"
	di "----------------------------------------------"
	di ""
	di "$S_DATE $S_TIME"
	use "ncc_`dg2'_below65_24.dta", clear // The output results contain ncc_`dg2'_below65.dta, which was produced using another rng stream.
	drop dem_year exit_date_`dg2' `dg2'_date
	quietly {
	putexcel set "Intercon_results_below65.xlsx", sheet("`dg2'") modify
	putexcel A4 = "Outcome: "
	putexcel B4 = "`dg2'"
	putexcel D4 = `dg2'_t_dif_case
	putexcel E4 = `dg2'_t_dif_sd_case
	
	putexcel A6 = "Orig_order"
	putexcel B6 = "Exposure ICD-10 code'"
	putexcel C6 = "ICD-10 name"
	putexcel D6 = "N_no_dg1"
	putexcel E6 = "N_dg2_if_no_dg1"
	putexcel F6 = "prop_dg2_if_no_dg1"
	putexcel G6 = "N_dg1"
	putexcel H6 = "N_dg2_if_dg1"
	putexcel I6 = "prop_dg2_if_dg1"
	putexcel J6 = "OR"
	putexcel K6 = "95%CI_LL"
	putexcel L6 = "95%CI_UL"
	putexcel M6 = "p"
	putexcel N6 = "aOR"
	putexcel O6 = "a95%CI_LL"
	putexcel P6 = "a95%CI_UL"
	putexcel Q6 = "ap"
	putexcel R6 = "ap_bonf_41"
	putexcel S6 = "ap_bonf_861"
	putexcel T6 = "dg1_time_dif"
	putexcel U6 = "dg1_time_dif_sd"
	putexcel V6 = "dg2_time_dif"
	putexcel W6 = "dg2_time_dif_sd"
	frame create descr
	frame descr {
	    set obs 1
		gen code = "`dg2'"
		icd10 generate name = code, description
		list
		levelsof name, local(d2)
	}
	frame drop descr
	putexcel C4 = `d2'
	}
foreach dg1 in G35 E10 S02 T36 S82 F32 F31 F41 G40 K02 S00 J15 H36 F10 F33 S01 M54 H90 F29 K92 H53 F99 F43 S42 S06 A09 G25 K70 G20 I67 D50 D64 K59 I63 T90 J18 I69 E87 G45 A49 I50 F06 {
		if "`dg1'"=="`dg2'" {
			di "Skipped, because `dg1' paired with `dg2'"
			putexcel B`row' = "`dg1'"
		}
		else {
	local L = substr("`dg1'",1,1)
	merge m:1 shnro using "icd_`L'_below65.dta", keepusing(`dg1'_date)
	drop if _merge==2
	drop _merge
    di ""
	di "`dg1' followed by `dg2'"
	di ""
	replace `dg1'_date =. if `dg1'_date < mdy(1,1,1996)
	replace `dg1'_date =. if `dg1'_date >= _time
	gen byte `dg1' = `dg1'_date !=.
	
	*N
	tempname t_dg1
	tab `dg1' _case, matcell(`t_dg1')
	matrix list `t_dg1'

	if `t_dg1'[1,1]<5 | `t_dg1'[1,2]<5 | `t_dg1'[2,1]<5 | `t_dg1'[2,2] < 5 {
		di "Skip `dg1' followed by `dg2' due to a cell with n<5" // Any Ns smaller than 5 are two small to be reported.
		putexcel B`row' = "`dg1'"
	}
	else if `r(N)'==`t_dg1'[1,1] + `t_dg1'[1,2] { // if the second row of the 2x2 table is entirely missing
		di "Skip `dg1' followed by `dg2' due to a cell with n<5"
		putexcel B`row' = "`dg1'"
	}
	else if `t_dg1'[1,1]>=5 & `t_dg1'[1,2]>=5 & `t_dg1'[2,1]>=5 & `t_dg1'[2,2] >= 5 {
		
	*OR
	tempname c_dg1
	clogit _case i.`dg1', group(_set) or
	matrix `c_dg1' = r(table)

	*adjusted OR
	tempname ac_dg1
	clogit _case i.`dg1' i.edu3 i.sivs i.mkunta i.employed_young_age, group(_set) or
	matrix `ac_dg1' = r(table)
quietly {
	putexcel A`row' = (`row'-6)
	putexcel B`row' = "`dg1'"
	putexcel D`row' = (`t_dg1'[1,1]+`t_dg1'[1,2])
	putexcel E`row' = (`t_dg1'[1,2])
	putexcel F`row' = ((`t_dg1'[1,2])/(`t_dg1'[1,1]+`t_dg1'[1,2]))
	putexcel G`row' = (`t_dg1'[2,1]+`t_dg1'[2,2])
	putexcel H`row' = (`t_dg1'[2,2])
	putexcel I`row' = ((`t_dg1'[2,2])/(`t_dg1'[2,1]+`t_dg1'[2,2]))

	putexcel J`row' = `c_dg1'[1,2]
	putexcel K`row' = `c_dg1'[5,2]
	putexcel L`row' = `c_dg1'[6,2]
	putexcel M`row' = `c_dg1'[4,2]
	putexcel N`row' = `ac_dg1'[1,2]
	putexcel O`row' = `ac_dg1'[5,2]
	putexcel P`row' = `ac_dg1'[6,2]
	putexcel Q`row' = `ac_dg1'[4,2]
	putexcel R`row' = (`ac_dg1'[4,2]*41) // each disease is tested agains 42-1=41 diseases
	putexcel S`row' = (`ac_dg1'[4,2]*861) // in total, there are 42*41/2=861 tests between diseases when only the more common direction is considered
	putexcel T`row' = `dg1'_t_dif_case
	putexcel U`row' = `dg1'_t_dif_sd_case
	putexcel V`row' = `dg2'_t_dif_case
	putexcel W`row' = `dg2'_t_dif_sd_case
	
	drop `dg1' `dg1'_date
	
	frame create descr
	frame descr {
	    set obs 1
		gen code = "`dg1'"
		icd10 generate name = code, description
		list
		levelsof name, local(d1)
	}
	frame drop descr
	putexcel C`row' = `d1'
		}
		}	
		}
	local ++row
}
}
clear
log close

*Explore the results, Bonferroni correction:
capture log close
log using "09_analyse_icd_interconnections_below65_condense_bonf.log", replace

quietly: putexcel set "Intercon_results_bonf_below65.xlsx", sheet("Sigificant_findings") modify
	quietly: putexcel A6 = "Orig_order"
	quietly: putexcel B6 = "Exp_ICD10_code'"
	quietly: putexcel C6 = "Exp_ICD10_name_s"
	quietly: putexcel D6 = "Exp_ICD10_name"
	quietly: putexcel E6 = "Outcome_ICD10_code"
	quietly: putexcel G6 = "Outcome_ICD10_name_s"
	quietly: putexcel H6 = "Outcome_ICD10_name"
	quietly: putexcel I6 = "N_outcome"
	quietly: putexcel J6 = "N_outcome_if_no_exp"
	quietly: putexcel K6 = "N_outcome_if_exp"
	quietly: putexcel L6 = "prop_exp_if_outcome"
	quietly: putexcel M6 = "N_first_dg"
	quietly: putexcel N6 = "prop_first_dg"
	quietly: putexcel O6 = "N_last_dg"
	quietly: putexcel P6 = "prop_last_dg"
	quietly: putexcel Q6 = "Time_dif_dementia"
	quietly: putexcel R6 = "Time_dif_sd_dementia"
	quietly: putexcel S6 = "aOR"
	quietly: putexcel T6 = "a95%CI_LL"
	quietly: putexcel U6 = "a95%CI_UL"
	quietly: putexcel V6 = "ap"
	quietly: putexcel W6 = "ap_bonf"
	quietly: putexcel X6 = "N_no_outcome"
	quietly: putexcel Y6 = "N_no_outcome_if_no_exp"
	quietly: putexcel Z6 = "N_no_outcome_if_exp"
	local row 7
	local order 1
foreach dg2 in G35 E10 S02 T36 S82 F32 F31 F41 G40 K02 S00 J15 H36 F10 F33 S01 M54 H90 F29 K92 H53 F99 F43 S42 S06 A09 G25 K70 G20 I67 D50 D64 K59 I63 T90 J18 I69 E87 G45 A49 I50 F06 {
	import excel "Intercon_results_below65.xlsx", sheet(ICD10) cellrange(B6:J48) firstrow clear
keep if ICD10code == "`dg2'"
gen ICD10name_short = substr(ICD10name,1,8)
	quietly: putexcel A`row' = "`order'"
	quietly: putexcel B`row' = ICD10code[1]
	quietly: putexcel C`row' = ICD10name[1]
	
	quietly: putexcel E`row' = "Dementia"
	quietly: putexcel I`row' = N_dg[1]
	quietly: putexcel M`row' = N_first_dg[1]
	quietly: putexcel N`row' = prop_first_dg[1]
	quietly: putexcel O`row' = N_last_dg[1]
	quietly: putexcel P`row' = prop_last_dg[1]
	quietly: putexcel Q`row' = Time_dif[1]
	quietly: putexcel R`row' = Time_dif_sd[1]
import excel "Ncc_results_below65_add.xlsx", sheet("ICD10_or") firstrow clear
keep if ICD10code == "`dg2'"
	gen ap_bonf = ap*100
	quietly: putexcel S`row' = aOR[1]
	quietly: putexcel T`row' = a95CI_LL[1]
	quietly: putexcel U`row' = a95CI_UL[1]
	quietly: putexcel V`row' = ap[1]
	quietly: putexcel W`row' = ap_bonf[1]
	local ++row
import excel "Intercon_results_below65.xlsx", sheet("`dg2'") cellrange(A4:E4) clear
di "Diseases that precede `dg2'"
gen short_name = substr(C,1,8)
list
levelsof C, local(outcome_name)
di `outcome_name'
levelsof short_name, local(outcome_name_short)
di `outcome_name_short'
import excel "Intercon_results_below65.xlsx", sheet("`dg2'") cellrange(A6:W48) firstrow clear
gen N_dg2 = N_dg2_if_dg1+N_dg2_if_no_dg1
count if N_dg2_if_dg1<5 | N_dg2_if_no_dg1<5
drop if N_dg2_if_dg1<5 | N_dg2_if_no_dg1<5
gen N_no_dg2_no_dg1 = (N_no_dg1-N_dg2_if_no_dg1)
gen N_no_dg2_if_dg1 = (N_dg1-N_dg2_if_dg1)
gen N_no_dg2 = N_no_dg2_no_dg1 + N_no_dg2_if_dg1
count if N_no_dg2_no_dg1<5 | N_no_dg2_if_dg1<5
drop if N_no_dg2_no_dg1<5 | N_no_dg2_if_dg1<5

count if ap_bonf_861<0.05
count if aOR>=1.195
count if aOR>=1.195 & ap_bonf_861<0.05
gen prop_dg1_dg2 = N_dg2_if_dg1/N_dg2
count if aOR>=1.195 & ap_bonf_861<0.05
count if aOR>=1.195 & ap_bonf_861<0.05 & prop_dg1_dg2>=0.05
count if aOR>=1.195 & ap_bonf_861<0.05 & prop_dg1_dg2<0.05
tostring ICD10name, replace
gen ICD10name_short = substr(ICD10name,1,8)
list ExposureICD10code ICD10name_short N_dg2 N_dg2_if_no_dg1 N_dg2_if_dg1 prop_dg1_dg2  aOR a95CI_LL a95CI_UL ap ap_bonf_861 if aOR>=1.195 & ap_bonf_861<0.05
*Recuiring adjusted OR of at least 1.20 and Bonferroni significant p-value
keep if aOR>=1.195 & ap_bonf_861<0.05
count
forvalues c=1/`r(N)' {
	quietly: putexcel A`row' = "`order'" 
	quietly: putexcel B`row' = ExposureICD10code[`c']
	quietly: putexcel C`row' = ICD10name[`c']
	quietly: putexcel D`row' = ICD10name_short[`c']
	quietly: putexcel E`row' = "`dg2'"
	quietly: putexcel G`row' = `outcome_name'
	quietly: putexcel H`row' = `outcome_name_short'
	quietly: putexcel I`row' = N_dg2[`c']
	quietly: putexcel J`row' = N_dg2_if_no_dg1[`c']
	quietly: putexcel K`row' = N_dg2_if_dg1[`c']
	quietly: putexcel L`row' = prop_dg1_dg2[`c']
	quietly: putexcel Q`row' = dg1_time_dif[`c']
	quietly: putexcel R`row' = dg1_time_dif_sd[`c']
	quietly: putexcel S`row' = aOR[`c']
	quietly: putexcel T`row' = a95CI_LL[`c']
	quietly: putexcel U`row' = a95CI_UL[`c']
	quietly: putexcel V`row' = ap[`c']
	quietly: putexcel W`row' = ap_bonf_861[`c']
	quietly: putexcel X`row' = N_no_dg2[`c']
	quietly: putexcel Y`row' = N_no_dg2_no_dg1[`c']
	quietly: putexcel Z`row' = N_no_dg2_if_dg1[`c']

	
	local ++row
}
local ++order
}
clear
log close

*Which disease occurs first

capture log close

log using "09_analyse_icd_interconnections_first_vs_second_bonf_below65.log", replace

use "ncc_dementia_below65_24.dta", clear
drop edu3* sivs* mkunta*
foreach dg2 in G35 E10 S02 T36 S82 F32 F31 F41 G40 K02 S00 J15 H36 F10 F33 S01 M54 H90 F29 K92 H53 F99 F43 S42 S06 A09 G25 K70 G20 I67 D50 D64 K59 I63 T90 J18 I69 E87 G45 A49 I50 F06 {
    local row = 7
	di ""
	di "----------------------------------------------"
	di "Nested case-control analysis, outcome `dg2'"
	di "----------------------------------------------"
	di ""
	di "$S_DATE $S_TIME"
	putexcel set "Intercon_results_first_vs_second_bonf_below65.xlsx", sheet("`dg2'") modify
	putexcel A4 = "Outcome: "
	putexcel B4 = "`dg2'"
	putexcel A6 = "Orig_order"
	putexcel B6 = "Exposure ICD-10 code'"
	putexcel C6 = "ICD-10 name"
	putexcel D6 = "N_pairs"
	putexcel E6 = "N_dg1_bef_dg2"
	putexcel F6 = "prop_dg1_bef_dg2"
	putexcel G6 = "N_dg1_with_dg2"
	putexcel H6 = "prop_dg1_with_dg2"
	putexcel I6 = "N_dg1_aft_dg2"
	putexcel J6 = "prop_dg1_aft_dg2"
	putexcel K6 = "time_dif_dg1_dem"
	putexcel L6 = "sd_time_dif_dg1_dem"
	putexcel M6 = "time_dif_dg2_dem"
	putexcel N6 = "sd_time_dif_dg2_dem"
	putexcel O6 = "order_consistent"

	frame create descr
	frame descr {
	    set obs 1
		gen code = "`dg2'"
		icd10 generate name = code, description
		list
		levelsof name, local(d2)
	}
	frame drop descr

	putexcel C4 = `d2'
	foreach dg1 in G35 E10 S02 T36 S82 F32 F31 F41 G40 K02 S00 J15 H36 F10 F33 S01 M54 H90 F29 K92 H53 F99 F43 S42 S06 A09 G25 K70 G20 I67 D50 D64 K59 I63 T90 J18 I69 E87 G45 A49 I50 F06 {
		if "`dg1'"=="`dg2'" {
			di "Skipped, because `dg1' paired with `dg2'"
			putexcel B`row' = "`dg1'"
		}
		else {
	di "`dg1' paired with `dg2'"	    
	preserve
	keep shnro exp_start exp_end *`dg1'* *`dg2'*
	keep if `dg1'==1 & `dg2'==1
	
	putexcel A`row' = (`row'-6)
	putexcel B`row' = "`dg1'"
	count
	local N = r(N)
	count if `dg1'_date<`dg2'_date
	local ndg12 = r(N)
	count if `dg1'_date==`dg2'_date
	local ndg11 = r(N)
	count if `dg1'_date>`dg2'_date
	local ndg21 = r(N)
	putexcel D`row' = `N'
	putexcel E`row' = `ndg12'
	putexcel F`row' = (`ndg12'/`N')
	putexcel G`row' = `ndg11'
	putexcel H`row' = (`ndg11'/`N')
	putexcel I`row' = `ndg21'
	putexcel J`row' = (`ndg21'/`N')
	sum time_dif_`dg1'
	local mean1 = r(mean)
	local sd1 = r(sd)
	putexcel K`row' = `mean1'
	putexcel L`row' = `sd1'
	sum time_dif_`dg2'
	local mean2 = r(mean)
	local sd2 = r(sd)
	putexcel M`row' = `mean2'
	putexcel N`row' = `sd2'
	putexcel O`row' = ((`ndg12'>`ndg21' & `mean1'>`mean2') | (`ndg12'<`ndg21' & `mean1'<`mean2'))

	frame create descr
	frame descr {
	    set obs 1
		gen code = "`dg1'"
		icd10 generate name = code, description
		list
		levelsof name, local(d1)
	}
	frame drop descr
	putexcel C`row' = `d1'

	restore
		}
	local ++row
}
}
clear
log close


*Match consistensy analysis with results
import excel "Intercon_results_bonf_below65.xlsx", sheet("Sigificant_findings") firstrow clear
	gen ExposureICD10code = Exp_ICD10_code
tempfile file
	foreach dg1 in G35 E10 S02 T36 S82 F32 F31 F41 G40 K02 S00 J15 H36 F10 F33 S01 M54 H90 F29 K92 H53 F99 F43 S42 S06 A09 G25 K70 G20 I67 D50 D64 K59 I63 T90 J18 I69 E87 G45 A49 I50 F06 {
    preserve
	import excel "Intercon_results_first_vs_second_bonf_below65.xlsx", sheet("`dg1'") cellrange(A6:O35) firstrow clear
	gen dg1_first = N_dg1_bef_dg2 >= N_dg1_aft_dg2 
	keep ExposureICD10code dg1_first
	gen Outcome_ICD10_code = "`dg1'"
	save `file', replace
	restore
	merge 1:1 ExposureICD10code Outcome_ICD10_code using "`file'", update
	drop if _merge==2
	drop _merge
}
export excel using "Intercon_results_bonf_cons_below65.xlsx", sheet("Sigificant_findings") firstrow(variables) replace
count
count if dg1_first!=.
drop if dg1_first==0
count
count if dg1_first!=.
export excel using "Intercon_results_bonf_cons_below65.xlsx", sheet("Sigificant_findings_first") firstrow(variables)

rename F Outc_help
tostring Outc_help, replace
replace Outc_help = Outcome_ICD10_code
replace Outc_help = ExposureICD10code if Outc_help=="Dementia"
recode dg1_first .=2 if Outcome_ICD10_code=="Dementia"
*alphapbetical order
gsort Outc_help -dg1_first ExposureICD10code
export excel using "Intercon_results_bonf_cons_below65.xlsx", sheet("Sigificant_findings_first_alph") firstrow(variables)
count
keep if aOR>=2.995 | Outcome_ICD10_code=="Dementia"
count
export excel using "Intercon_results_bonf_cons_below65.xlsx", sheet("Sigificant_findings_first_3.0") firstrow(variables)
clear


version 18

capture log close
log using "11_adjusted_analysis_65_large_$S_DATE.log", replace

*Analysoidaan infektioiden yhteys dementiaan kaikilla muilla dementiaan liittyvillä taudeilla vakioituna:

*Dementia-related diseases
*In order of descending adjusted OR
/*
F06 G20 F10 G40 I95 S06 I67 I61 F41 F32 S01 S02 I69 G25 S00 F33 E11 H36 S70 E87 S72 I63 S32 F43 N30 A49 K59 S22 S42
*/
*In alphabetical order
/*
A49 E11 E87 F06 F10 F32 F33 F41 F43 G20 G25 G40 H36 I61 I63 I67 I69 I95 K59 N30 S00 S01 S02 S06 S22 S32 S42 S70 S72
*/

use "ncc_65_cov.dta", clear
count
tab _case
 
foreach L in A E F G H I K N S {
merge m:1 shnro using "icd_`L'_65.dta"
drop if _merge==2
drop _merge
}

putexcel set "Adjusted_infection_results_65_upd.xlsx", sheet(ICD10_or_adj_large) modify
	putexcel B6 = "ICD-10 code"
	putexcel C6 = "ICD-10 name"
	putexcel D6 = "ICD-10 name short"
	putexcel E6 = "N_control"
	putexcel F6 = "N_code_control"
	putexcel G6 = "prop_code/control"
	putexcel H6 = "N_case"
	putexcel I6 = "N_code_case"
	putexcel J6 = "prop_code/case"
	putexcel M6 = "OR"
	putexcel N6 = "95CI_LL"
	putexcel O6 = "95CI_UL"
	putexcel P6 = "p"
	putexcel Q6 = "aOR"
	putexcel R6 = "a95CI_LL"
	putexcel S6 = "a95CI_UL"
	putexcel T6 = "ap"
	putexcel Y6 = "aOR2"
	putexcel Z6 = "a95CI_LL2"
	putexcel AA6 = "a95CI_UL2"
	putexcel AB6 = "ap2"

***************************************************
*A49 Bacterial infection of unspecified site
***************************************************

foreach dg in A49 E11 E87 F06 F10 F32 F33 F41 F43 G20 G25 G40 H36 I61 I63 I67 I69 I95 K59 N30 S00 S01 S02 S06 S22 S32 S42 S70 S72 {
	di ""
	di "`dg'"
	capture gen byte `dg' = `dg'_date >=exp_start & `dg'_date <=exp_end
	tab `dg'
	tab _case `dg', row
}
local icd A49
*N
tempname t_icd
tab _case `icd', matcell(`t_icd')

*OR
tempname c_icd
clogit _case i.`icd', group(_set) or
matrix `c_icd' = r(table)

*adjusted OR
tempname ac_icd
clogit _case i.`icd' i.edu3 i.sivs i.mkunta i.employed_young_age, group(_set) or
matrix `ac_icd' = r(table)

*adjusted OR2 (adjusted for diseases before index disease)
foreach dg in A49 E11 E87 F06 F10 F32 F33 F41 F43 G20 G25 G40 H36 I61 I63 I67 I69 I95 K59 N30 S00 S01 S02 S06 S22 S32 S42 S70 S72 {
	di ""
	di "`dg'"
	capture gen byte `dg'_bef_`icd' = `dg'
	replace `dg'_bef_`icd' = 0 if `dg'_date > `icd'_date & `icd'==1
	tab `dg'
	tab `dg'_bef_`icd'
	tab _case `dg'_bef_`icd', row
}
foreach dg in A49 E11 E87 F06 F10 F32 F33 F41 F43 G20 G25 G40 H36 I61 I63 I67 I69 I95 K59 N30 S00 S01 S02 S06 S22 S32 S42 S70 S72 {
	di ""
	di "`dg'"
	tab _case `dg', row
	tab _case `dg'_bef_`icd', row
}
tempname ac2_icd
global adj2_A49 "E11_bef_`icd' E87_bef_`icd' F06_bef_`icd' F10_bef_`icd' F32_bef_`icd' F33_bef_`icd' F41_bef_`icd' F43_bef_`icd' G20_bef_`icd' G25_bef_`icd' G40_bef_`icd' H36_bef_`icd' I61_bef_`icd' I63_bef_`icd' I67_bef_`icd' I69_bef_`icd' I95_bef_`icd' K59_bef_`icd' S00_bef_`icd' S01_bef_`icd' S02_bef_`icd' S06_bef_`icd' S22_bef_`icd' S32_bef_`icd' S42_bef_`icd' S70_bef_`icd' S72_bef_`icd'"
clogit _case i.`icd' $adj2_A49 i.edu3 i.sivs i.mkunta i.employed_young_age, group(_set) or
matrix `ac2_icd' = r(table)

	local row 7
	putexcel B`row' = "`icd'"
	
	putexcel E`row' = (`t_icd'[1,1] + `t_icd'[1,2])
	putexcel F`row' = `t_icd'[1,2]
	putexcel G`row' = (`t_icd'[1,2]/(`t_icd'[1,1] + `t_icd'[1,2]))
	putexcel H`row' = (`t_icd'[2,1] + `t_icd'[2,2])
	putexcel I`row' = `t_icd'[2,2]
	putexcel J`row' = (`t_icd'[2,2]/(`t_icd'[2,1] + `t_icd'[2,2]))

	putexcel M`row' = `c_icd'[1,2]
	putexcel N`row' = `c_icd'[5,2]
	putexcel O`row' = `c_icd'[6,2]
	putexcel P`row' = `c_icd'[4,2]
	putexcel Q`row' = `ac_icd'[1,2]
	putexcel R`row' = `ac_icd'[5,2]
	putexcel S`row' = `ac_icd'[6,2]
	putexcel T`row' = `ac_icd'[4,2]
	putexcel Y`row' = `ac2_icd'[1,2]
	putexcel Z`row' = `ac2_icd'[5,2]
	putexcel AA`row' = `ac2_icd'[6,2]
	putexcel AB`row' = `ac2_icd'[4,2]
	local ++row

***************************************
*N30 Cystitis
***************************************

foreach dg in A49 E11 E87 F06 F10 F32 F33 F41 F43 G20 G25 G40 H36 I61 I63 I67 I69 I95 K59 N30 S00 S01 S02 S06 S22 S32 S42 S70 S72 {
	di ""
	di "`dg'"
	capture gen byte `dg' = `dg'_date >=exp_start & `dg'_date <=exp_end
	tab `dg'
	tab _case `dg', row
}
local icd N30
*N
tempname t_icd
tab _case `icd', matcell(`t_icd')
matrix list `t_icd'

*OR
tempname c_icd
clogit _case i.`icd', group(_set) or
matrix `c_icd' = r(table)

*adjusted OR
tempname ac_icd
clogit _case i.`icd' i.edu3 i.sivs i.mkunta i.employed_young_age, group(_set) or
matrix `ac_icd' = r(table)

*adjusted OR2 (adjusted for diseases before index disease)
foreach dg in A49 E11 E87 F06 F10 F32 F33 F41 F43 G20 G25 G40 H36 I61 I63 I67 I69 I95 K59 N30 S00 S01 S02 S06 S22 S32 S42 S70 S72 {
	di ""
	di "`dg'"
	capture gen byte `dg'_bef_`icd' = `dg'
	replace `dg'_bef_`icd' = 0 if `dg'_date > `icd'_date & `icd'==1
	tab `dg'
	tab `dg'_bef_`icd'
	tab _case `dg'_bef_`icd', row
}
foreach dg in A49 E11 E87 F06 F10 F32 F33 F41 F43 G20 G25 G40 H36 I61 I63 I67 I69 I95 K59 N30 S00 S01 S02 S06 S22 S32 S42 S70 S72 {
	di ""
	di "`dg'"
	tab _case `dg', row
	tab _case `dg'_bef_`icd', row
}
tempname ac2_icd
global adj2_N30 "E11_bef_`icd' E87_bef_`icd' F06_bef_`icd' F10_bef_`icd' F32_bef_`icd' F33_bef_`icd' F41_bef_`icd' F43_bef_`icd' G20_bef_`icd' G25_bef_`icd' G40_bef_`icd' H36_bef_`icd' I61_bef_`icd' I63_bef_`icd' I67_bef_`icd' I69_bef_`icd' I95_bef_`icd' K59_bef_`icd' S00_bef_`icd' S01_bef_`icd' S02_bef_`icd' S06_bef_`icd' S22_bef_`icd' S32_bef_`icd' S42_bef_`icd' S70_bef_`icd' S72_bef_`icd'"
clogit _case i.`icd' $adj2_N30 i.edu3 i.sivs i.mkunta i.employed_young_age, group(_set) or
matrix `ac2_icd' = r(table)

	local row 8
	putexcel B`row' = "`icd'"
	
	putexcel E`row' = (`t_icd'[1,1] + `t_icd'[1,2])
	putexcel F`row' = `t_icd'[1,2]
	putexcel G`row' = (`t_icd'[1,2]/(`t_icd'[1,1] + `t_icd'[1,2]))
	putexcel H`row' = (`t_icd'[2,1] + `t_icd'[2,2])
	putexcel I`row' = `t_icd'[2,2]
	putexcel J`row' = (`t_icd'[2,2]/(`t_icd'[2,1] + `t_icd'[2,2]))

	putexcel M`row' = `c_icd'[1,2]
	putexcel N`row' = `c_icd'[5,2]
	putexcel O`row' = `c_icd'[6,2]
	putexcel P`row' = `c_icd'[4,2]
	putexcel Q`row' = `ac_icd'[1,2]
	putexcel R`row' = `ac_icd'[5,2]
	putexcel S`row' = `ac_icd'[6,2]
	putexcel T`row' = `ac_icd'[4,2]
	putexcel Y`row' = `ac2_icd'[1,2]
	putexcel Z`row' = `ac2_icd'[5,2]
	putexcel AA`row' = `ac2_icd'[6,2]
	putexcel AB`row' = `ac2_icd'[4,2]
	local ++row

	
log close
clear


version 18

capture log close

log using "11_adjusted_analysis_65_large_by_edu_$S_DATE.log", replace

*Dementia-related diseases
*In order of descending adjusted OR
/*
F06 G20 F10 G40 I95 S06 I67 I61 F41 F32 S01 S02 I69 G25 S00 F33 E11 H36 S70 E87 S72 I63 S32 F43 N30 A49 K59 S22 S42
*/
*In alphabetical order
/*
A49 E11 E87 F06 F10 F32 F33 F41 F43 G20 G25 G40 H36 I61 I63 I67 I69 I95 K59 N30 S00 S01 S02 S06 S22 S32 S42 S70 S72
*/

use "ncc_65_cov.dta", clear
count
tab _case
 
foreach L in A E F G H I K N S {
merge m:1 shnro using "icd_`L'_65.dta"
drop if _merge==2
drop _merge
}

tab edu3
recode edu3 1 2 = 1 3=0, gen(highedu)
tab edu3 highedu

forvalues i=0/1 {
	preserve
	tab highedu
	tab _case highedu
	
	if `i'==1 {
		local edu "high_edu"
	di ""
	di "-----------------------------------------------------------------------"
	di "High education"
	di "-----------------------------------------------------------------------"
	di ""
	}
	else if `i'==0 {
		local edu "low_edu"
	di ""
	di "-----------------------------------------------------------------------"
	di "Low education"
	di "-----------------------------------------------------------------------"
	di ""
	}

	keep if highedu==`i'
	tab highedu
	
putexcel set "Adjusted_infection_results_65_upd.xlsx", sheet(ICD10_or_adj_large_`edu') modify
	putexcel B6 = "ICD-10 code"
	putexcel C6 = "ICD-10 name"
	putexcel D6 = "ICD-10 name short"
	putexcel E6 = "N_control"
	putexcel F6 = "N_code_control"
	putexcel G6 = "prop_code/control"
	putexcel H6 = "N_case"
	putexcel I6 = "N_code_case"
	putexcel J6 = "prop_code/case"
	putexcel M6 = "OR"
	putexcel N6 = "95CI_LL"
	putexcel O6 = "95CI_UL"
	putexcel P6 = "p"
	putexcel Q6 = "aOR"
	putexcel R6 = "a95CI_LL"
	putexcel S6 = "a95CI_UL"
	putexcel T6 = "ap"
	putexcel Y6 = "aOR2"
	putexcel Z6 = "a95CI_LL2"
	putexcel AA6 = "a95CI_UL2"
	putexcel AB6 = "ap2"

***************************************************
*A49 Bacterial infection of unspecified site
***************************************************

foreach dg in A49 E11 E87 F06 F10 F32 F33 F41 F43 G20 G25 G40 H36 I61 I63 I67 I69 I95 K59 N30 S00 S01 S02 S06 S22 S32 S42 S70 S72 {
	di ""
	di "`dg'"
	capture gen byte `dg' = `dg'_date >=exp_start & `dg'_date <=exp_end
	tab `dg'
	tab _case `dg', row
}
local icd A49
*N
tempname t_icd
tab _case `icd', matcell(`t_icd')

*OR
tempname c_icd
clogit _case i.`icd', group(_set) or
matrix `c_icd' = r(table)

*adjusted OR
tempname ac_icd
clogit _case i.`icd' i.sivs i.mkunta i.employed_young_age, group(_set) or
matrix `ac_icd' = r(table)

*adjusted OR3 (adjusted for diseases before index disease)
foreach dg in A49 E11 E87 F06 F10 F32 F33 F41 F43 G20 G25 G40 H36 I61 I63 I67 I69 I95 K59 N30 S00 S01 S02 S06 S22 S32 S42 S70 S72 {
	di ""
	di "`dg'"
	capture gen byte `dg'_bef_`icd' = `dg'
	replace `dg'_bef_`icd' = 0 if `dg'_date > `icd'_date & `icd'==1
	tab `dg'
	tab `dg'_bef_`icd'
	tab _case `dg'_bef_`icd', row
}
foreach dg in A49 E11 E87 F06 F10 F32 F33 F41 F43 G20 G25 G40 H36 I61 I63 I67 I69 I95 K59 N30 S00 S01 S02 S06 S22 S32 S42 S70 S72 {
	di ""
	di "`dg'"
	tab _case `dg', row
	tab _case `dg'_bef_`icd', row
}
tempname ac2_icd
global adj2_A49 "E11_bef_`icd' E87_bef_`icd' F06_bef_`icd' F10_bef_`icd' F32_bef_`icd' F33_bef_`icd' F41_bef_`icd' F43_bef_`icd' G20_bef_`icd' G25_bef_`icd' G40_bef_`icd' H36_bef_`icd' I61_bef_`icd' I63_bef_`icd' I67_bef_`icd' I69_bef_`icd' I95_bef_`icd' K59_bef_`icd' S00_bef_`icd' S01_bef_`icd' S02_bef_`icd' S06_bef_`icd' S22_bef_`icd' S32_bef_`icd' S42_bef_`icd' S70_bef_`icd' S72_bef_`icd'"
clogit _case i.`icd' $adj2_A49 i.sivs i.mkunta i.employed_young_age, group(_set) or
matrix `ac2_icd' = r(table)

	local row 7
	putexcel B`row' = "`icd'"
	
	putexcel E`row' = (`t_icd'[1,1] + `t_icd'[1,2])
	putexcel F`row' = `t_icd'[1,2]
	putexcel G`row' = (`t_icd'[1,2]/(`t_icd'[1,1] + `t_icd'[1,2]))
	putexcel H`row' = (`t_icd'[2,1] + `t_icd'[2,2])
	putexcel I`row' = `t_icd'[2,2]
	putexcel J`row' = (`t_icd'[2,2]/(`t_icd'[2,1] + `t_icd'[2,2]))

	putexcel M`row' = `c_icd'[1,2]
	putexcel N`row' = `c_icd'[5,2]
	putexcel O`row' = `c_icd'[6,2]
	putexcel P`row' = `c_icd'[4,2]
	putexcel Q`row' = `ac_icd'[1,2]
	putexcel R`row' = `ac_icd'[5,2]
	putexcel S`row' = `ac_icd'[6,2]
	putexcel T`row' = `ac_icd'[4,2]
	putexcel Y`row' = `ac2_icd'[1,2]
	putexcel Z`row' = `ac2_icd'[5,2]
	putexcel AA`row' = `ac2_icd'[6,2]
	putexcel AB`row' = `ac2_icd'[4,2]
	local ++row

***************************************
*N30 Cystitis
***************************************

foreach dg in A49 E11 E87 F06 F10 F32 F33 F41 F43 G20 G25 G40 H36 I61 I63 I67 I69 I95 K59 N30 S00 S01 S02 S06 S22 S32 S42 S70 S72 {
	di ""
	di "`dg'"
	capture gen byte `dg' = `dg'_date >=exp_start & `dg'_date <=exp_end
	tab `dg'
	tab _case `dg', row
}
local icd N30
*N
tempname t_icd
tab _case `icd', matcell(`t_icd')
matrix list `t_icd'

*OR
tempname c_icd
clogit _case i.`icd', group(_set) or
matrix `c_icd' = r(table)

*adjusted OR
tempname ac_icd
clogit _case i.`icd' i.sivs i.mkunta i.employed_young_age, group(_set) or
matrix `ac_icd' = r(table)

*adjusted OR2 (adjusted for diseases before index disease)
foreach dg in A49 E11 E87 F06 F10 F32 F33 F41 F43 G20 G25 G40 H36 I61 I63 I67 I69 I95 K59 N30 S00 S01 S02 S06 S22 S32 S42 S70 S72 {
	di ""
	di "`dg'"
	capture gen byte `dg'_bef_`icd' = `dg'
	replace `dg'_bef_`icd' = 0 if `dg'_date > `icd'_date & `icd'==1
	tab `dg'
	tab `dg'_bef_`icd'
	tab _case `dg'_bef_`icd', row
}
foreach dg in A49 E11 E87 F06 F10 F32 F33 F41 F43 G20 G25 G40 H36 I61 I63 I67 I69 I95 K59 N30 S00 S01 S02 S06 S22 S32 S42 S70 S72 {
	di ""
	di "`dg'"
	tab _case `dg', row
	tab _case `dg'_bef_`icd', row
}
tempname ac2_icd
global adj2_N30 "E11_bef_`icd' E87_bef_`icd' F06_bef_`icd' F10_bef_`icd' F32_bef_`icd' F33_bef_`icd' F41_bef_`icd' F43_bef_`icd' G20_bef_`icd' G25_bef_`icd' G40_bef_`icd' H36_bef_`icd' I61_bef_`icd' I63_bef_`icd' I67_bef_`icd' I69_bef_`icd' I95_bef_`icd' K59_bef_`icd' S00_bef_`icd' S01_bef_`icd' S02_bef_`icd' S06_bef_`icd' S22_bef_`icd' S32_bef_`icd' S42_bef_`icd' S70_bef_`icd' S72_bef_`icd'"
clogit _case i.`icd' $adj2_N30 i.sivs i.mkunta i.employed_young_age, group(_set) or
matrix `ac2_icd' = r(table)

	local row 8
	putexcel B`row' = "`icd'"
	
	putexcel E`row' = (`t_icd'[1,1] + `t_icd'[1,2])
	putexcel F`row' = `t_icd'[1,2]
	putexcel G`row' = (`t_icd'[1,2]/(`t_icd'[1,1] + `t_icd'[1,2]))
	putexcel H`row' = (`t_icd'[2,1] + `t_icd'[2,2])
	putexcel I`row' = `t_icd'[2,2]
	putexcel J`row' = (`t_icd'[2,2]/(`t_icd'[2,1] + `t_icd'[2,2]))

	putexcel M`row' = `c_icd'[1,2]
	putexcel N`row' = `c_icd'[5,2]
	putexcel O`row' = `c_icd'[6,2]
	putexcel P`row' = `c_icd'[4,2]
	putexcel Q`row' = `ac_icd'[1,2]
	putexcel R`row' = `ac_icd'[5,2]
	putexcel S`row' = `ac_icd'[6,2]
	putexcel T`row' = `ac_icd'[4,2]
	putexcel Y`row' = `ac2_icd'[1,2]
	putexcel Z`row' = `ac2_icd'[5,2]
	putexcel AA`row' = `ac2_icd'[6,2]
	putexcel AB`row' = `ac2_icd'[4,2]
	local ++row
	
	restore

}
log close
clear

version 18

capture log close

log using "11_adjusted_analysis_65_large_by_sex_$S_DATE.log", replace

*Dementia-related diseases
*In order of descending adjusted OR
/*
F06 G20 F10 G40 I95 S06 I67 I61 F41 F32 S01 S02 I69 G25 S00 F33 E11 H36 S70 E87 S72 I63 S32 F43 N30 A49 K59 S22 S42
*/
*In alphabetical order
/*
A49 E11 E87 F06 F10 F32 F33 F41 F43 G20 G25 G40 H36 I61 I63 I67 I69 I95 K59 N30 S00 S01 S02 S06 S22 S32 S42 S70 S72
*/

use "ncc_65_cov.dta", clear
count
tab _case
 
foreach L in A E F G H I K N S {
merge m:1 shnro using "icd_`L'_65.dta"
drop if _merge==2
drop _merge
}

tab sukup

forvalues i=1/2 {
	preserve
	tab sukup
	
	if `i'==1 {
		local sex "men"
	di ""
	di "-----------------------------------------------------------------------"
	di "MEN"
	di "-----------------------------------------------------------------------"
	di ""
	}
	else if `i'==2 {
		local sex "women"
	di ""
	di "-----------------------------------------------------------------------"
	di "WOMEN"
	di "-----------------------------------------------------------------------"
	di ""
	}

	keep if sukup==`i'
	tab sukup
	
putexcel set "Adjusted_infection_results_65_upd.xlsx", sheet(ICD10_or_adj_large_`sex') modify
	putexcel B6 = "ICD-10 code"
	putexcel C6 = "ICD-10 name"
	putexcel D6 = "ICD-10 name short"
	putexcel E6 = "N_control"
	putexcel F6 = "N_code_control"
	putexcel G6 = "prop_code/control"
	putexcel H6 = "N_case"
	putexcel I6 = "N_code_case"
	putexcel J6 = "prop_code/case"
	putexcel M6 = "OR"
	putexcel N6 = "95CI_LL"
	putexcel O6 = "95CI_UL"
	putexcel P6 = "p"
	putexcel Q6 = "aOR"
	putexcel R6 = "a95CI_LL"
	putexcel S6 = "a95CI_UL"
	putexcel T6 = "ap"
	putexcel Y6 = "aOR2"
	putexcel Z6 = "a95CI_LL2"
	putexcel AA6 = "a95CI_UL2"
	putexcel AB6 = "ap2"

***************************************************
*A49 Bacterial infection of unspecified site
***************************************************

foreach dg in A49 E11 E87 F06 F10 F32 F33 F41 F43 G20 G25 G40 H36 I61 I63 I67 I69 I95 K59 N30 S00 S01 S02 S06 S22 S32 S42 S70 S72 {
	di ""
	di "`dg'"
	capture gen byte `dg' = `dg'_date >=exp_start & `dg'_date <=exp_end
	tab `dg'
	tab _case `dg', row
}
local icd A49
*N
tempname t_icd
tab _case `icd', matcell(`t_icd')

*OR
tempname c_icd
clogit _case i.`icd', group(_set) or
matrix `c_icd' = r(table)

*adjusted OR
tempname ac_icd
clogit _case i.`icd' i.edu3 i.sivs i.mkunta i.employed_young_age, group(_set) or
matrix `ac_icd' = r(table)

*adjusted OR2 (adjusted for diseases before index disease)
foreach dg in A49 E11 E87 F06 F10 F32 F33 F41 F43 G20 G25 G40 H36 I61 I63 I67 I69 I95 K59 N30 S00 S01 S02 S06 S22 S32 S42 S70 S72 {
	di ""
	di "`dg'"
	capture gen byte `dg'_bef_`icd' = `dg'
	replace `dg'_bef_`icd' = 0 if `dg'_date > `icd'_date & `icd'==1
	tab `dg'
	tab `dg'_bef_`icd'
	tab _case `dg'_bef_`icd', row
}
foreach dg in A49 E11 E87 F06 F10 F32 F33 F41 F43 G20 G25 G40 H36 I61 I63 I67 I69 I95 K59 N30 S00 S01 S02 S06 S22 S32 S42 S70 S72 {
	di ""
	di "`dg'"
	tab _case `dg', row
	tab _case `dg'_bef_`icd', row
}
tempname ac2_icd
global adj2_A49 "E11_bef_`icd' E87_bef_`icd' F06_bef_`icd' F10_bef_`icd' F32_bef_`icd' F33_bef_`icd' F41_bef_`icd' F43_bef_`icd' G20_bef_`icd' G25_bef_`icd' G40_bef_`icd' H36_bef_`icd' I61_bef_`icd' I63_bef_`icd' I67_bef_`icd' I69_bef_`icd' I95_bef_`icd' K59_bef_`icd' S00_bef_`icd' S01_bef_`icd' S02_bef_`icd' S06_bef_`icd' S22_bef_`icd' S32_bef_`icd' S42_bef_`icd' S70_bef_`icd' S72_bef_`icd'"
clogit _case i.`icd' $adj2_A49 i.edu3 i.sivs i.mkunta i.employed_young_age, group(_set) or
matrix `ac2_icd' = r(table)

	local row 7
	putexcel B`row' = "`icd'"
	
	putexcel E`row' = (`t_icd'[1,1] + `t_icd'[1,2])
	putexcel F`row' = `t_icd'[1,2]
	putexcel G`row' = (`t_icd'[1,2]/(`t_icd'[1,1] + `t_icd'[1,2]))
	putexcel H`row' = (`t_icd'[2,1] + `t_icd'[2,2])
	putexcel I`row' = `t_icd'[2,2]
	putexcel J`row' = (`t_icd'[2,2]/(`t_icd'[2,1] + `t_icd'[2,2]))

	putexcel M`row' = `c_icd'[1,2]
	putexcel N`row' = `c_icd'[5,2]
	putexcel O`row' = `c_icd'[6,2]
	putexcel P`row' = `c_icd'[4,2]
	putexcel Q`row' = `ac_icd'[1,2]
	putexcel R`row' = `ac_icd'[5,2]
	putexcel S`row' = `ac_icd'[6,2]
	putexcel T`row' = `ac_icd'[4,2]
	putexcel Y`row' = `ac2_icd'[1,2]
	putexcel Z`row' = `ac2_icd'[5,2]
	putexcel AA`row' = `ac2_icd'[6,2]
	putexcel AB`row' = `ac2_icd'[4,2]
	local ++row

***************************************
*N30 Cystitis
***************************************

foreach dg in A49 E11 E87 F06 F10 F32 F33 F41 F43 G20 G25 G40 H36 I61 I63 I67 I69 I95 K59 N30 S00 S01 S02 S06 S22 S32 S42 S70 S72 {
	di ""
	di "`dg'"
	capture gen byte `dg' = `dg'_date >=exp_start & `dg'_date <=exp_end
	tab `dg'
	tab _case `dg', row
}
local icd N30
*N
tempname t_icd
tab _case `icd', matcell(`t_icd')
matrix list `t_icd'

*OR
tempname c_icd
clogit _case i.`icd', group(_set) or
matrix `c_icd' = r(table)

*adjusted OR
tempname ac_icd
clogit _case i.`icd' i.edu3 i.sivs i.mkunta i.employed_young_age, group(_set) or
matrix `ac_icd' = r(table)

*adjusted OR3 (adjusted for diseases before index disease)
foreach dg in A49 E11 E87 F06 F10 F32 F33 F41 F43 G20 G25 G40 H36 I61 I63 I67 I69 I95 K59 N30 S00 S01 S02 S06 S22 S32 S42 S70 S72 {
	di ""
	di "`dg'"
	capture gen byte `dg'_bef_`icd' = `dg'
	replace `dg'_bef_`icd' = 0 if `dg'_date > `icd'_date & `icd'==1
	tab `dg'
	tab `dg'_bef_`icd'
	tab _case `dg'_bef_`icd', row
}
foreach dg in A49 E11 E87 F06 F10 F32 F33 F41 F43 G20 G25 G40 H36 I61 I63 I67 I69 I95 K59 N30 S00 S01 S02 S06 S22 S32 S42 S70 S72 {
	di ""
	di "`dg'"
	tab _case `dg', row
	tab _case `dg'_bef_`icd', row
}
tempname ac2_icd
global adj2_N30 "E11_bef_`icd' E87_bef_`icd' F06_bef_`icd' F10_bef_`icd' F32_bef_`icd' F33_bef_`icd' F41_bef_`icd' F43_bef_`icd' G20_bef_`icd' G25_bef_`icd' G40_bef_`icd' H36_bef_`icd' I61_bef_`icd' I63_bef_`icd' I67_bef_`icd' I69_bef_`icd' I95_bef_`icd' K59_bef_`icd' S00_bef_`icd' S01_bef_`icd' S02_bef_`icd' S06_bef_`icd' S22_bef_`icd' S32_bef_`icd' S42_bef_`icd' S70_bef_`icd' S72_bef_`icd'"
clogit _case i.`icd' $adj2_N30 i.edu3 i.sivs i.mkunta i.employed_young_age, group(_set) or
matrix `ac2_icd' = r(table)

	local row 8
	putexcel B`row' = "`icd'"
	
	putexcel E`row' = (`t_icd'[1,1] + `t_icd'[1,2])
	putexcel F`row' = `t_icd'[1,2]
	putexcel G`row' = (`t_icd'[1,2]/(`t_icd'[1,1] + `t_icd'[1,2]))
	putexcel H`row' = (`t_icd'[2,1] + `t_icd'[2,2])
	putexcel I`row' = `t_icd'[2,2]
	putexcel J`row' = (`t_icd'[2,2]/(`t_icd'[2,1] + `t_icd'[2,2]))

	putexcel M`row' = `c_icd'[1,2]
	putexcel N`row' = `c_icd'[5,2]
	putexcel O`row' = `c_icd'[6,2]
	putexcel P`row' = `c_icd'[4,2]
	putexcel Q`row' = `ac_icd'[1,2]
	putexcel R`row' = `ac_icd'[5,2]
	putexcel S`row' = `ac_icd'[6,2]
	putexcel T`row' = `ac_icd'[4,2]
	putexcel Y`row' = `ac2_icd'[1,2]
	putexcel Z`row' = `ac2_icd'[5,2]
	putexcel AA`row' = `ac2_icd'[6,2]
	putexcel AB`row' = `ac2_icd'[4,2]
	local ++row
	
	restore

}
log close
clear

version 18

capture log close
log using "11_adjusted_analysis_65_sensitivity_$S_DATE.log", replace

*Dementia-related diseases
*In order of descending adjusted OR
/*
F06 G20 F10 G40 I95 S06 I67 I61 F41 F32 S01 S02 I69 G25 S00 F33 E11 H36 S70 E87 S72 I63 S32 F43 N30 A49 K59 S22 S42
*/
*In alphabetical order
/*
A49 E11 E87 F06 F10 F32 F33 F41 F43 G20 G25 G40 H36 I61 I63 I67 I69 I95 K59 N30 S00 S01 S02 S06 S22 S32 S42 S70 S72
*/

use "ncc_65_cov.dta", clear
count
tab _case

*Add income data
gen year=year(_time)
tab year
tab year _case, row
tab year dem_year
tab year dem_year if _case==1
gen cov_year = year-22
tab cov_year
foreach y in 1995 1996 1997 1998 {
	merge m:1 shnro using "tulot.dta", keepusing(kvintiili`y') gen(_merge_`y')
	tab cov_year _merge_`y'
	drop if _merge_`y'==2
	tab kvintiili`y'
	tab kvintiili`y' cov_year, mis
	replace kvintiili`y'=. if cov_year!=`y'
	tab kvintiili`y' cov_year, mis
}
foreach y in 1995 1996 1997 1998 {
	tab _merge_1995 _merge_`y' , m
}
gen kvintiili = .
foreach y in 1995 1996 1997 1998 {
	replace kvintiili = kvintiili`y' if cov_year==`y'
	drop kvintiili`y'
	drop _merge_`y'
}
tab cov_year kvintiili, mis

*Add medications
foreach y in 1995 1996 1997 1998 {
	merge m:1 shnro using "laakkeet.dta", keepusing(*`y') gen(_merge_`y')
	tab cov_year _merge_`y'
	drop if _merge_`y'==2
	foreach var in diabetes chd hypertension {
		tab `var'`y'
		recode `var'`y' .=0 if cov_year==`y'
		replace `var'`y'=. if cov_year!=`y'
		tab `var'`y' cov_year, mis
	}
	drop _merge_`y'
}
foreach var in diabetes chd hypertension {
	gen `var'=.
	foreach y in 1995 1996 1997 1998 {
		replace `var' = `var'`y' if cov_year==`y'
		drop `var'`y'
	}
	tab cov_year `var', mis
}

 
foreach L in A E F G H I K N S {
merge m:1 shnro using "icd_`L'_65.dta"
drop if _merge==2
drop _merge
}

putexcel set "Adjusted_infection_results_65_sensitivity.xlsx", sheet(ICD10_or_adj_large) modify
	putexcel B6 = "ICD-10 code"
	putexcel C6 = "ICD-10 name"
	putexcel D6 = "ICD-10 name short"
	putexcel E6 = "N_control"
	putexcel F6 = "N_code_control"
	putexcel G6 = "prop_code/control"
	putexcel H6 = "N_case"
	putexcel I6 = "N_code_case"
	putexcel J6 = "prop_code/case"
	putexcel M6 = "OR"
	putexcel N6 = "95CI_LL"
	putexcel O6 = "95CI_UL"
	putexcel P6 = "p"
	putexcel Q6 = "aOR"
	putexcel R6 = "a95CI_LL"
	putexcel S6 = "a95CI_UL"
	putexcel T6 = "ap"
	putexcel Y6 = "aOR3"
	putexcel Z6 = "a95CI_LL3"
	putexcel AA6 = "a95CI_UL3"
	putexcel AB6 = "ap3"

***************************************************
*A49 Bacterial infection of unspecified site
***************************************************

foreach dg in A49 E11 E87 F06 F10 F32 F33 F41 F43 G20 G25 G40 H36 I61 I63 I67 I69 I95 K59 N30 S00 S01 S02 S06 S22 S32 S42 S70 S72 {
	di ""
	di "`dg'"
	capture gen byte `dg' = `dg'_date >=exp_start & `dg'_date <=exp_end
	tab `dg'
	tab _case `dg', row
}
local icd A49
*N
tempname t_icd
tab _case `icd', matcell(`t_icd')

*OR
tempname c_icd
clogit _case i.`icd', group(_set) or
matrix `c_icd' = r(table)
matrix list `c_icd'

*adjusted OR
tempname ac_icd
tab _case `icd'
clogit _case i.`icd' i.edu3 i.sivs i.mkunta i.employed_young_age, group(_set) or
matrix `ac_icd' = r(table)
matrix list `ac_icd'

*adjusted OR2 (adjusted for diseases before index disease)
foreach dg in A49 E11 E87 F06 F10 F32 F33 F41 F43 G20 G25 G40 H36 I61 I63 I67 I69 I95 K59 N30 S00 S01 S02 S06 S22 S32 S42 S70 S72 {
	di ""
	di "`dg'"
	capture gen byte `dg'_bef_`icd' = `dg'
	replace `dg'_bef_`icd' = 0 if `dg'_date > `icd'_date & `icd'==1
	tab `dg'
	tab `dg'_bef_`icd'
	tab _case `dg'_bef_`icd', row
}
foreach dg in A49 E11 E87 F06 F10 F32 F33 F41 F43 G20 G25 G40 H36 I61 I63 I67 I69 I95 K59 N30 S00 S01 S02 S06 S22 S32 S42 S70 S72 {
	di ""
	di "`dg'"
	tab _case `dg', row
	tab _case `dg'_bef_`icd', row
}
tempname ac2_icd
global adj2_A49 "E11_bef_`icd' E87_bef_`icd' F06_bef_`icd' F10_bef_`icd' F32_bef_`icd' F33_bef_`icd' F41_bef_`icd' F43_bef_`icd' G20_bef_`icd' G25_bef_`icd' G40_bef_`icd' H36_bef_`icd' I61_bef_`icd' I63_bef_`icd' I67_bef_`icd' I69_bef_`icd' I95_bef_`icd' K59_bef_`icd' S00_bef_`icd' S01_bef_`icd' S02_bef_`icd' S06_bef_`icd' S22_bef_`icd' S32_bef_`icd' S42_bef_`icd' S70_bef_`icd' S72_bef_`icd'"
tab _case `icd'
clogit _case i.`icd' $adj2_A49 i.edu3 i.sivs i.mkunta i.employed_young_age, group(_set) or
matrix `ac2_icd' = r(table)
matrix list `ac2_icd'

*adjusted OR4 (additional adjustment for income and medication use)
tempname ac4_icd ac5_icd ac6_icd ac7_icd
tab _case `icd' if kvintiili!=.
clogit _case i.`icd' $adj2_A49 i.edu3 i.sivs i.mkunta i.employed_young_age i.kvintiili i.hypertension i.chd i.diabetes, group(_set) or
matrix `ac4_icd' = r(table)
matrix list `ac4_icd'

*adjusted OR5 (drop those controls who later developed dementia)
tab _case
preserve
drop if _case==0 & dem_year!=.
tab _case
bysort _set: gen n_control = _N-1
tab n_control
restore
gen later_dementia = _case==0 & dem_year!=.
tab _case `icd' if later_dementia!=1
clogit _case i.`icd' $adj2_A49 i.edu3 i.sivs i.mkunta i.employed_young_age, group(_set) or, if later_dementia!=1
matrix `ac5_icd' = r(table)
matrix list `ac5_icd'

*adjusted OR6 (random effects model for mkunta)
melogit _case i.`icd' $adj2_A49 i.sukup i.year i.syntyv i.edu3 i.sivs i.employed_young_age || mkunta:, or
matrix `ac6_icd' = r(table)
matrix list `ac6_icd'

*adjusted OR7 (inverse-probability weighted)
logistic `icd' $adj2_A49 i.sukup i.year i.syntyv i.edu3 i.sivs i.mkunta i.employed_young_age i.kvintiili i.hypertension i.chd i.diabetes
predict p
sum p
sum p if `icd'==0
sum p if `icd'==1
gen ip = 1/p if `icd'==1
replace ip =1/(1-p) if `icd'==0

tab _case `icd' if ip!=.
logistic _case i.`icd' [pw=ip]
matrix `ac7_icd' = r(table)
matrix list `ac7_icd'
drop p ip

	local row 7
	putexcel B`row' = "`icd'"
	
	putexcel E`row' = (`t_icd'[1,1] + `t_icd'[1,2])
	putexcel F`row' = `t_icd'[1,2]
	putexcel G`row' = (`t_icd'[1,2]/(`t_icd'[1,1] + `t_icd'[1,2]))
	putexcel H`row' = (`t_icd'[2,1] + `t_icd'[2,2])
	putexcel I`row' = `t_icd'[2,2]
	putexcel J`row' = (`t_icd'[2,2]/(`t_icd'[2,1] + `t_icd'[2,2]))

	putexcel M`row' = `c_icd'[1,2]
	putexcel N`row' = `c_icd'[5,2]
	putexcel O`row' = `c_icd'[6,2]
	putexcel P`row' = `c_icd'[4,2]
	putexcel Q`row' = `ac_icd'[1,2]
	putexcel R`row' = `ac_icd'[5,2]
	putexcel S`row' = `ac_icd'[6,2]
	putexcel T`row' = `ac_icd'[4,2]

	putexcel Y`row' = `ac2_icd'[1,2]
	putexcel Z`row' = `ac2_icd'[5,2]
	putexcel AA`row' = `ac2_icd'[6,2]
	putexcel AB`row' = `ac2_icd'[4,2]
	
	putexcel AC`row' = `ac4_icd'[1,2]
	putexcel AD`row' = `ac4_icd'[5,2]
	putexcel AE`row' = `ac4_icd'[6,2]
	putexcel AF`row' = `ac4_icd'[4,2]
	
	putexcel AG`row' = `ac5_icd'[1,2]
	putexcel AH`row' = `ac5_icd'[5,2]
	putexcel AI`row' = `ac5_icd'[6,2]
	putexcel AJ`row' = `ac5_icd'[4,2]
	
	putexcel AK`row' = `ac6_icd'[1,2]
	putexcel AL`row' = `ac6_icd'[5,2]
	putexcel AM`row' = `ac6_icd'[6,2]
	putexcel AN`row' = `ac6_icd'[4,2]
	
	putexcel AO`row' = `ac7_icd'[1,2]
	putexcel AP`row' = `ac7_icd'[5,2]
	putexcel AQ`row' = `ac7_icd'[6,2]
	putexcel AR`row' = `ac7_icd'[4,2]
	local ++row


	
***************************************
*N30 Cystitis
***************************************

foreach dg in A49 E11 E87 F06 F10 F32 F33 F41 F43 G20 G25 G40 H36 I61 I63 I67 I69 I95 K59 N30 S00 S01 S02 S06 S22 S32 S42 S70 S72 {
	di ""
	di "`dg'"
	capture gen byte `dg' = `dg'_date >=exp_start & `dg'_date <=exp_end
	tab `dg'
	tab _case `dg', row
}
local icd N30
*N
tempname t_icd
tab _case `icd', matcell(`t_icd')
matrix list `t_icd'
matrix list `t_icd'


*OR
tempname c_icd
clogit _case i.`icd', group(_set) or
matrix `c_icd' = r(table)
matrix list `c_icd'


*adjusted OR
tempname ac_icd
clogit _case i.`icd' i.edu3 i.sivs i.mkunta i.employed_young_age, group(_set) or
matrix `ac_icd' = r(table)
matrix list `ac_icd'


*adjusted OR2 (adjusted for diseases before index disease)
foreach dg in A49 E11 E87 F06 F10 F32 F33 F41 F43 G20 G25 G40 H36 I61 I63 I67 I69 I95 K59 N30 S00 S01 S02 S06 S22 S32 S42 S70 S72 {
	di ""
	di "`dg'"
	capture gen byte `dg'_bef_`icd' = `dg'
	replace `dg'_bef_`icd' = 0 if `dg'_date > `icd'_date & `icd'==1
	tab `dg'
	tab `dg'_bef_`icd'
	tab _case `dg'_bef_`icd', row
}
foreach dg in A49 E11 E87 F06 F10 F32 F33 F41 F43 G20 G25 G40 H36 I61 I63 I67 I69 I95 K59 N30 S00 S01 S02 S06 S22 S32 S42 S70 S72 {
	di ""
	di "`dg'"
	tab _case `dg', row
	tab _case `dg'_bef_`icd', row
}
tempname ac2_icd
global adj2_N30 "E11_bef_`icd' E87_bef_`icd' F06_bef_`icd' F10_bef_`icd' F32_bef_`icd' F33_bef_`icd' F41_bef_`icd' F43_bef_`icd' G20_bef_`icd' G25_bef_`icd' G40_bef_`icd' H36_bef_`icd' I61_bef_`icd' I63_bef_`icd' I67_bef_`icd' I69_bef_`icd' I95_bef_`icd' K59_bef_`icd' S00_bef_`icd' S01_bef_`icd' S02_bef_`icd' S06_bef_`icd' S22_bef_`icd' S32_bef_`icd' S42_bef_`icd' S70_bef_`icd' S72_bef_`icd'"
clogit _case i.`icd' $adj2_N30 i.edu3 i.sivs i.mkunta i.employed_young_age, group(_set) or
matrix `ac2_icd' = r(table)
matrix list `ac2_icd'

*adjusted OR4 (additional adjustment for income and medication use)
tempname ac4_icd ac5_icd ac6_icd ac7_icd
tab _case `icd' if kvintiili!=.
clogit _case i.`icd' $adj2_N30 i.edu3 i.sivs i.mkunta i.employed_young_age i.kvintiili i.hypertension i.chd i.diabetes, group(_set) or
matrix `ac4_icd' = r(table)
matrix list `ac4_icd'


*adjusted OR5 (drop those controls who later developed dementia)
tab _case
preserve
drop if _case==0 & dem_year!=.
tab _case
bysort _set: gen n_control = _N-1
tab n_control
restore

tab _case `icd' if later_dementia!=1
clogit _case i.`icd' $adj2_N30 i.edu3 i.sivs i.mkunta i.employed_young_age, group(_set) or, if later_dementia!=1
matrix `ac5_icd' = r(table)
matrix list `ac5_icd'

*adjusted OR6 (random effects model for mkunta)
melogit _case i.`icd' $adj2_N30 i.sukup i.year i.syntyv i.edu3 i.sivs i.employed_young_age || mkunta:, or
matrix `ac6_icd' = r(table)
matrix list `ac6_icd'

*adjusted OR7 (inverse-probability weighted)
logistic `icd' $adj2_N30 i.sukup i.year i.syntyv i.edu3 i.sivs i.mkunta i.employed_young_age i.kvintiili i.hypertension i.chd i.diabetes
predict p
sum p
sum p if `icd'==0
sum p if `icd'==1
gen ip = 1/p if `icd'==1
replace ip =1/(1-p) if `icd'==0

tab _case `icd' if ip!=.
logistic _case i.`icd' [pw=ip]
matrix `ac7_icd' = r(table)
matrix list `ac7_icd'
drop p ip

	local row 8
	putexcel B`row' = "`icd'"
	
	putexcel E`row' = (`t_icd'[1,1] + `t_icd'[1,2])
	putexcel F`row' = `t_icd'[1,2]
	putexcel G`row' = (`t_icd'[1,2]/(`t_icd'[1,1] + `t_icd'[1,2]))
	putexcel H`row' = (`t_icd'[2,1] + `t_icd'[2,2])
	putexcel I`row' = `t_icd'[2,2]
	putexcel J`row' = (`t_icd'[2,2]/(`t_icd'[2,1] + `t_icd'[2,2]))

	putexcel M`row' = `c_icd'[1,2]
	putexcel N`row' = `c_icd'[5,2]
	putexcel O`row' = `c_icd'[6,2]
	putexcel P`row' = `c_icd'[4,2]
	putexcel Q`row' = `ac_icd'[1,2]
	putexcel R`row' = `ac_icd'[5,2]
	putexcel S`row' = `ac_icd'[6,2]
	putexcel T`row' = `ac_icd'[4,2]

	putexcel Y`row' = `ac2_icd'[1,2]
	putexcel Z`row' = `ac2_icd'[5,2]
	putexcel AA`row' = `ac2_icd'[6,2]
	putexcel AB`row' = `ac2_icd'[4,2]

	putexcel AC`row' = `ac4_icd'[1,2]
	putexcel AD`row' = `ac4_icd'[5,2]
	putexcel AE`row' = `ac4_icd'[6,2]
	putexcel AF`row' = `ac4_icd'[4,2]
	
	putexcel AG`row' = `ac5_icd'[1,2]
	putexcel AH`row' = `ac5_icd'[5,2]
	putexcel AI`row' = `ac5_icd'[6,2]
	putexcel AJ`row' = `ac5_icd'[4,2]
	
	putexcel AK`row' = `ac6_icd'[1,2]
	putexcel AL`row' = `ac6_icd'[5,2]
	putexcel AM`row' = `ac6_icd'[6,2]
	putexcel AN`row' = `ac6_icd'[4,2]
	
	putexcel AO`row' = `ac7_icd'[1,2]
	putexcel AP`row' = `ac7_icd'[5,2]
	putexcel AQ`row' = `ac7_icd'[6,2]
	putexcel AR`row' = `ac7_icd'[4,2]
	local ++row

	
log close
clear


version 18

capture log close
log using "11_adjusted_analysis_below65_large_$S_DATE.log", replace


*infektiot
/*
A09	Other gastroenteritis and colitis of infectious and unspecified origin
*/
/*
A49	Bacterial infection of unspecified site		Dementia
*/
/*
J15	Bacterial pneumonia, not elsewhere classified		Dementia
*/
/*
J18	Pneumonia, organism unspecified				 	Dementia
*/
/*
K02	Dental caries		Dementia
*/

*Dementia-related diseases

*In alphabetical order
*In alphabetical order
/*
     +----------+
     | ICD10c~e |
     |----------|
  1. |      A09 |
  2. |      A49 |
  3. |      D50 |
  4. |      D64 |
  5. |      E10 |
     |----------|
  6. |      E87 |
  7. |      F06 |
  8. |      F10 |
  9. |      F29 |
 10. |      F31 |
     |----------|
 11. |      F32 |
 12. |      F33 |
 13. |      F41 |
 14. |      F43 |
 15. |      F99 |
     |----------|
 16. |      G20 |
 17. |      G25 |
 18. |      G35 |
 19. |      G40 |
 20. |      G45 |
     |----------|
 21. |      H36 |
 22. |      H53 |
 23. |      H90 |
 24. |      I50 |
 25. |      I63 |
     |----------|
 26. |      I67 |
 27. |      I69 |
 28. |      J15 |
 29. |      J18 |
 30. |      K02 |
     |----------|
 31. |      K59 |
 32. |      K70 |
 33. |      K92 |
 34. |      M54 |
 35. |      S00 |
     |----------|
 36. |      S01 |
 37. |      S02 |
 38. |      S06 |
 39. |      S42 |
 40. |      S82 |
     |----------|
 41. |      T36 |
 42. |      T90 |
     +----------+
A09 A49 D50 D64 E10 E87 F06 F10 F29 F31 F32 F33 F41 F43 F99 G20 G25 G35 G40 G45 H36 H53 H90 I50 I63 I67 I69 J15 J18 K02 K59 K70 K92 M54 S00 S01 S02 S06 S42 S82 T36 T90	 
*/

*In order of descending OR
/*
G35 E10 S02 T36 S82 F32 F31 F41 G40 K02 S00 J15 H36 F10 F33 S01 M54 H90 F29 K92 H53 F99 F43 S42 S06 A09 G25 K70 G20 I67 D50 D64 K59 I63 T90 J18 I69 E87 G45 A49 I50 F06
*/

use "ncc_below65_cov.dta", clear
count
tab _case
 
foreach L in A D E F G H I J K M S T {
merge m:1 shnro using "icd_`L'_below65.dta"
drop if _merge==2
drop _merge
}

putexcel set "Adjusted_infection_results_below65_upd.xlsx", sheet(ICD10_or_adj_large) modify
	putexcel B6 = "ICD-10 code"
	putexcel C6 = "ICD-10 name"
	putexcel D6 = "ICD-10 name short"
	putexcel E6 = "N_control"
	putexcel F6 = "N_code_control"
	putexcel G6 = "prop_code/control"
	putexcel H6 = "N_case"
	putexcel I6 = "N_code_case"
	putexcel J6 = "prop_code/case"
	putexcel M6 = "OR"
	putexcel N6 = "95CI_LL"
	putexcel O6 = "95CI_UL"
	putexcel P6 = "p"
	putexcel Q6 = "aOR"
	putexcel R6 = "a95CI_LL"
	putexcel S6 = "a95CI_UL"
	putexcel T6 = "ap"
	putexcel Y6 = "aOR2"
	putexcel Z6 = "a95CI_LL2"
	putexcel AA6 = "a95CI_UL2"
	putexcel AB6 = "ap2"

local row 7
foreach icd in A09 A49 J15 J18 K02 {

di ""
di "-----------------------------------------"
di "`icd'"
di "-----------------------------------------"
di ""


foreach dg in A09 A49 D50 D64 E10 E87 F06 F10 F29 F31 F32 F33 F41 F43 F99 G20 G25 G35 G40 G45 H36 H53 H90 I50 I63 I67 I69 J15 J18 K02 K59 K70 K92 M54 S00 S01 S02 S06 S42 S82 T36 T90 {
	di ""
	di "`dg'"
	capture gen byte `dg' = `dg'_date >=exp_start & `dg'_date <=exp_end
	tab `dg'
	tab _case `dg', row
}

*N
tempname t_icd
tab _case `icd', matcell(`t_icd')

*OR
tempname c_icd
clogit _case i.`icd', group(_set) or
matrix `c_icd' = r(table)

*adjusted OR
tempname ac_icd
clogit _case i.`icd' i.edu3 i.sivs i.mkunta i.employed_young_age, group(_set) or
matrix `ac_icd' = r(table)


*adjusted OR2 (adjusted for diseases before index disease)
foreach dg in A09 A49 D50 D64 E10 E87 F06 F10 F29 F31 F32 F33 F41 F43 F99 G20 G25 G35 G40 G45 H36 H53 H90 I50 I63 I67 I69 J15 J18 K02 K59 K70 K92 M54 S00 S01 S02 S06 S42 S82 T36 T90 {
	di ""
	di "`dg'"
	capture gen byte `dg'_bef_`icd' = `dg'
	replace `dg'_bef_`icd' = 0 if `dg'_date > `icd'_date & `icd'==1
	tab `dg'
	tab `dg'_bef_`icd'
	tab _case `dg'_bef_`icd', row
}
foreach dg in A09 A49 D50 D64 E10 E87 F06 F10 F29 F31 F32 F33 F41 F43 F99 G20 G25 G35 G40 G45 H36 H53 H90 I50 I63 I67 I69 J15 J18 K02 K59 K70 K92 M54 S00 S01 S02 S06 S42 S82 T36 T90 {
	di ""
	di "`dg'"
	tab _case `dg', row
	tab _case `dg'_bef_`icd', row
}
tempname ac2_icd
global adj2 "D50_bef_`icd' D64_bef_`icd' E10_bef_`icd' E87_bef_`icd' F06_bef_`icd' F10_bef_`icd' F29_bef_`icd' F31_bef_`icd' F32_bef_`icd' F33_bef_`icd' F41_bef_`icd' F43_bef_`icd' F99_bef_`icd' G20_bef_`icd' G25_bef_`icd' G35_bef_`icd' G40_bef_`icd' G45_bef_`icd' H36_bef_`icd' H53_bef_`icd' H90_bef_`icd' I50_bef_`icd' I63_bef_`icd' I67_bef_`icd' I69_bef_`icd' K59_bef_`icd' K70_bef_`icd' K92_bef_`icd' M54_bef_`icd' S00_bef_`icd' S01_bef_`icd' S02_bef_`icd' S06_bef_`icd' S42_bef_`icd' S82_bef_`icd' T36_bef_`icd' T90_bef_`icd'"
clogit _case i.`icd' $adj2 i.edu3 i.sivs i.mkunta i.employed_young_age, group(_set) or
matrix `ac2_icd' = r(table)

	putexcel B`row' = "`icd'"
	
	putexcel E`row' = (`t_icd'[1,1] + `t_icd'[1,2])
	putexcel F`row' = `t_icd'[1,2]
	putexcel G`row' = (`t_icd'[1,2]/(`t_icd'[1,1] + `t_icd'[1,2]))
	putexcel H`row' = (`t_icd'[2,1] + `t_icd'[2,2])
	putexcel I`row' = `t_icd'[2,2]
	putexcel J`row' = (`t_icd'[2,2]/(`t_icd'[2,1] + `t_icd'[2,2]))

	putexcel M`row' = `c_icd'[1,2]
	putexcel N`row' = `c_icd'[5,2]
	putexcel O`row' = `c_icd'[6,2]
	putexcel P`row' = `c_icd'[4,2]
	putexcel Q`row' = `ac_icd'[1,2]
	putexcel R`row' = `ac_icd'[5,2]
	putexcel S`row' = `ac_icd'[6,2]
	putexcel T`row' = `ac_icd'[4,2]
	
	putexcel Y`row' = `ac2_icd'[1,2]
	putexcel Z`row' = `ac2_icd'[5,2]
	putexcel AA`row' = `ac2_icd'[6,2]
	putexcel AB`row' = `ac2_icd'[4,2]
	local ++row
}


version 18

capture log close
log using "12_disease_prevalence_65_$S_DATE.log", replace

*Analyse the 29 conditions with Bonferroni p<0.05 

*In order of descending time-difference between diagnosis and dementia
/*
F32 F33 F43 H36 F10 E11 F41 G40 S02 S42 G25 I67 I63 S22 I61 S06 K59 I69 S01 G20 S70 S32 S72 S00 E87 N30 I95 A49 F06
*/

use "ncc_65_cov.dta", clear
foreach dg in F32 F33 F43 H36 F10 E11 F41 G40 S02 S42 G25 I67 I63 S22 I61 S06 K59 I69 S01 G20 S70 S32 S72 S00 E87 N30 I95 A49 F06 {
    local L = substr("`dg'",1,1)
	merge m:1 shnro using "icd_`L'_65.dta", keepusing(`dg'_date)
	drop if _merge==2
	drop _merge
	sum `dg'_date
	replace `dg'_date=. if `dg'_date<exp_start 
	replace `dg'_date=. if `dg'_date>exp_end
	sum `dg'_date
	gen byte `dg' = `dg'_date!=.
}
compress, nocoalesce

gen first_dg_date = .
foreach dg in F32 F33 F43 H36 F10 E11 F41 G40 S02 S42 G25 I67 I63 S22 I61 S06 K59 I69 S01 G20 S70 S32 S72 S00 E87 N30 I95 A49 F06 {
    replace first_dg_date = `dg'_date if `dg'_date<first_dg_date
	}
sum first_dg_date
di %td r(min)
di %td r(max)

gen byte no_dg = first_dg_date==.
tab no_dg

gen last_dg_date = -1
foreach dg in F32 F33 F43 H36 F10 E11 F41 G40 S02 S42 G25 I67 I63 S22 I61 S06 K59 I69 S01 G20 S70 S32 S72 S00 E87 N30 I95 A49 F06 {
    replace last_dg_date = `dg'_date if `dg'_date>last_dg_date & `dg'_date!=.
	}
sum last_dg_date
recode last_dg_date -1=.
sum last_dg_date
di %td r(min)
di %td r(max)

gen byte n_dg = 0
foreach dg in F32 F33 F43 H36 F10 E11 F41 G40 S02 S42 G25 I67 I63 S22 I61 S06 K59 I69 S01 G20 S70 S32 S72 S00 E87 N30 I95 A49 F06 {
    replace n_dg = n_dg + 1 if `dg'_date<.
	}
egen n_dg_1 = cut(n_dg), at(0,1,100)
egen n_dg_2 = cut(n_dg), at(0,1,2,100)
egen n_dg_3 = cut(n_dg), at(0,1,2,3,100)
di ""
di ""
di "************************************"
di "N diag among those without dementia"
di "************************************"
tab n_dg_1 if _case==0
tab n_dg_2 if _case==0
tab n_dg_3 if _case==0
di ""
di ""
di ""
di "************************************"
di "N diag among those with dementia"
di "************************************"
tab n_dg_1 if _case==1
tab n_dg_2 if _case==1
tab n_dg_3 if _case==1
di ""
di ""
di ""
di "************************************"
di "N diag among those all"
di "************************************"
tab n_dg_1 _case, col chi
tab n_dg_2 _case, col chi
tab n_dg_3 _case, col chi
di ""
di ""
log close


version 18

capture log close
cd 
log using "12_disease_prevalence_below65_$S_DATE.log", replace

*Analyse the 42 conditions with Bonferroni p<0.05 

*In order of descending time-difference between diagnosis and dementia
/*
G35 E10 S02 T36 S82 F32 F31 F41 G40 K02 S00 J15 H36 F10 F33 S01 M54 H90 F29 K92 H53 F99 F43 S42 S06 A09 G25 K70 G20 I67 D50 D64 K59 I63 T90 J18 I69 E87 G45 A49 I50 F06*/

use "ncc_below65_cov.dta", clear
foreach dg in G35 E10 S02 T36 S82 F32 F31 F41 G40 K02 S00 J15 H36 F10 F33 S01 M54 H90 F29 K92 H53 F99 F43 S42 S06 A09 G25 K70 G20 I67 D50 D64 K59 I63 T90 J18 I69 E87 G45 A49 I50 F06 {
    local L = substr("`dg'",1,1)
	merge m:1 shnro using "icd_`L'_below65.dta", keepusing(`dg'_date)
	drop if _merge==2
	drop _merge
	sum `dg'_date
	replace `dg'_date=. if `dg'_date<exp_start 
	replace `dg'_date=. if `dg'_date>exp_end
	sum `dg'_date
	gen byte `dg' = `dg'_date!=.
}
compress, nocoalesce

gen first_dg_date = .
foreach dg in G35 E10 S02 T36 S82 F32 F31 F41 G40 K02 S00 J15 H36 F10 F33 S01 M54 H90 F29 K92 H53 F99 F43 S42 S06 A09 G25 K70 G20 I67 D50 D64 K59 I63 T90 J18 I69 E87 G45 A49 I50 F06 {
    replace first_dg_date = `dg'_date if `dg'_date<first_dg_date
	}
sum first_dg_date
di %td r(min)
di %td r(max)

gen byte no_dg = first_dg_date==.
tab no_dg

gen last_dg_date = -1
foreach dg in G35 E10 S02 T36 S82 F32 F31 F41 G40 K02 S00 J15 H36 F10 F33 S01 M54 H90 F29 K92 H53 F99 F43 S42 S06 A09 G25 K70 G20 I67 D50 D64 K59 I63 T90 J18 I69 E87 G45 A49 I50 F06 {
    replace last_dg_date = `dg'_date if `dg'_date>last_dg_date & `dg'_date!=.
	}
sum last_dg_date
recode last_dg_date -1=.
sum last_dg_date
di %td r(min)
di %td r(max)

gen byte n_dg = 0
foreach dg in G35 E10 S02 T36 S82 F32 F31 F41 G40 K02 S00 J15 H36 F10 F33 S01 M54 H90 F29 K92 H53 F99 F43 S42 S06 A09 G25 K70 G20 I67 D50 D64 K59 I63 T90 J18 I69 E87 G45 A49 I50 F06 {
    replace n_dg = n_dg + 1 if `dg'_date<.
	}
egen n_dg_1 = cut(n_dg), at(0,1,100)
egen n_dg_2 = cut(n_dg), at(0,1,2,100)
egen n_dg_3 = cut(n_dg), at(0,1,2,3,100)
di ""
di ""
di "************************************"
di "N diag among those without dementia"
di "************************************"
tab n_dg_1 if _case==0
tab n_dg_2 if _case==0
tab n_dg_3 if _case==0
di ""
di ""
di ""
di "************************************"
di "N diag among those with dementia"
di "************************************"
tab n_dg_1 if _case==1
tab n_dg_2 if _case==1
tab n_dg_3 if _case==1
di ""
di ""
di ""
di "************************************"
di "N diag among those all"
di "************************************"
tab n_dg_1 _case, col chi
tab n_dg_2 _case, col chi
tab n_dg_3 _case, col chi
di ""
di ""
log close

version 18

capture log close

*Lag analyses

*Dementia-related diseases
*In order of descending adjusted OR
/*
F06 G20 F10 G40 I95 S06 I67 I61 F41 F32 S01 S02 I69 G25 S00 F33 E11 H36 S70 E87 S72 I63 S32 F43 N30 A49 K59 S22 S42
*/
*In alphabetical order
/*
A49 E11 E87 F06 F10 F32 F33 F41 F43 G20 G25 G40 H36 I61 I63 I67 I69 I95 K59 N30 S00 S01 S02 S06 S22 S32 S42 S70 S72
*/

use "ncc_65_cov.dta", clear
count
tab _case
 
foreach L in A E F G H I K N S {
merge m:1 shnro using "icd_`L'_65.dta"
drop if _merge==2
drop _merge
}


***************************************************
*A49 Bacterial infection of unspecified site
***************************************************
capture log close
log using "A49_adjusted_analysis_with_excl_noinf2_65_$S_DATE.log", replace
putexcel set "Adjusted_infection_results_65.xlsx", sheet(ICD10_or_A49_lag_noinf2) modify
	putexcel B6 = "ICD-10 code"
	putexcel C6 = "ICD-10 name"
	putexcel D6 = "ICD-10 name short"
	putexcel E6 = "N_control"
	putexcel F6 = "N_code_control"
	putexcel G6 = "prop_code/control"
	putexcel H6 = "N_case"
	putexcel I6 = "N_code_case"
	putexcel J6 = "prop_code/case"
	putexcel M6 = "OR"
	putexcel N6 = "95CI_LL"
	putexcel P6 = "p"
	putexcel Q6 = "aOR"
	putexcel R6 = "a95CI_LL"
	putexcel S6 = "a95CI_UL"
	putexcel T6 = "ap"
	putexcel Y6 = "aOR2"
	putexcel Z6 = "a95CI_LL2"
	putexcel AA6 = "a95CI_UL2"
	putexcel AB6 = "ap2"


local row 7
foreach exclusion in 0 5 {

preserve
di ""
di "--------------------------------------"
di "Exclusion `exclusion' years"
di "--------------------------------------"
di ""
foreach dg in A49 E11 E87 F06 F10 F32 F33 F41 F43 G20 G25 G40 H36 I61 I63 I67 I69 I95 K59 N30 S00 S01 S02 S06 S22 S32 S42 S70 S72 {
	di ""
	di "`dg'"
	gen dif = (_time - `dg'_date)/365.25
	sum `dg'_date if `dg'_date >=exp_start & `dg'_date <=exp_end
	sum dif, de,  if `dg'_date >=exp_start & `dg'_date <=exp_end
	replace dif = . if dif < `exclusion'
	replace `dg'_date = . if dif ==.
	sum `dg'_date if `dg'_date >=exp_start & `dg'_date <=exp_end
	sum dif, de,  if `dg'_date >=exp_start & `dg'_date <=exp_end
	drop dif
	}

foreach dg in A49 E11 E87 F06 F10 F32 F33 F41 F43 G20 G25 G40 H36 I61 I63 I67 I69 I95 K59 N30 S00 S01 S02 S06 S22 S32 S42 S70 S72 {
	di ""
	di "`dg'"
	capture gen byte `dg' = `dg'_date >=exp_start & `dg'_date <=exp_end
}
local icd A49
*N
tempname t_icd
tab _case `icd', matcell(`t_icd')

*OR
tempname c_icd
clogit _case i.`icd', group(_set) or
matrix `c_icd' = r(table)

*adjusted OR
tempname ac_icd
clogit _case i.`icd' i.edu3 i.sivs i.mkunta i.employed_young_age, group(_set) or
matrix `ac_icd' = r(table)


*adjusted OR2 (adjusted for diseases before index disease)
foreach dg in A49 E11 E87 F06 F10 F32 F33 F41 F43 G20 G25 G40 H36 I61 I63 I67 I69 I95 K59 N30 S00 S01 S02 S06 S22 S32 S42 S70 S72 {
	di ""
	di "`dg'"
	capture gen byte `dg'_bef_`icd' = `dg'
	replace `dg'_bef_`icd' = 0 if `dg'_date > `icd'_date & `icd'==1
}
foreach dg in A49 E11 E87 F06 F10 F32 F33 F41 F43 G20 G25 G40 H36 I61 I63 I67 I69 I95 K59 N30 S00 S01 S02 S06 S22 S32 S42 S70 S72 {
	di ""
	di "`dg'"
	tab _case `dg', row
	tab _case `dg'_bef_`icd', row
}
tempname ac2_icd
global adj2_A49 "E11_bef_`icd' E87_bef_`icd' F06_bef_`icd' F10_bef_`icd' F32_bef_`icd' F33_bef_`icd' F41_bef_`icd' F43_bef_`icd' G20_bef_`icd' G25_bef_`icd' G40_bef_`icd' H36_bef_`icd' I61_bef_`icd' I63_bef_`icd' I67_bef_`icd' I69_bef_`icd' I95_bef_`icd' K59_bef_`icd' S00_bef_`icd' S01_bef_`icd' S02_bef_`icd' S06_bef_`icd' S22_bef_`icd' S32_bef_`icd' S42_bef_`icd' S70_bef_`icd' S72_bef_`icd'"
clogit _case i.`icd' $adj2_A49 i.edu3 i.sivs i.mkunta i.employed_young_age, group(_set) or
matrix `ac2_icd' = r(table)

	putexcel B`row' = "`icd'"
	putexcel C`row' = "`exclusion'"
	
	putexcel E`row' = (`t_icd'[1,1] + `t_icd'[1,2])
	putexcel F`row' = `t_icd'[1,2]
	putexcel G`row' = (`t_icd'[1,2]/(`t_icd'[1,1] + `t_icd'[1,2]))
	putexcel H`row' = (`t_icd'[2,1] + `t_icd'[2,2])
	putexcel I`row' = `t_icd'[2,2]
	putexcel J`row' = (`t_icd'[2,2]/(`t_icd'[2,1] + `t_icd'[2,2]))

	putexcel M`row' = `c_icd'[1,2]
	putexcel N`row' = `c_icd'[5,2]
	putexcel O`row' = `c_icd'[6,2]
	putexcel P`row' = `c_icd'[4,2]
	putexcel Q`row' = `ac_icd'[1,2]
	putexcel R`row' = `ac_icd'[5,2]
	putexcel S`row' = `ac_icd'[6,2]
	putexcel T`row' = `ac_icd'[4,2]
	putexcel Y`row' = `ac2_icd'[1,2]
	putexcel Z`row' = `ac2_icd'[5,2]
	putexcel AA`row' = `ac2_icd'[6,2]
	putexcel AB`row' = `ac2_icd'[4,2]
	local ++row
	restore
}

***************************************
*N30 Cystitis
***************************************

capture log close
log using "N30_adjusted_analysis_with_excl_noinf2_65_$S_DATE.log", replace
putexcel set "Adjusted_infection_results_65.xlsx", sheet(ICD10_or_N30_lag_noinf2) modify
	putexcel B6 = "ICD-10 code"
	putexcel C6 = "ICD-10 name"
	putexcel D6 = "ICD-10 name short"
	putexcel E6 = "N_control"
	putexcel F6 = "N_code_control"
	putexcel G6 = "prop_code/control"
	putexcel H6 = "N_case"
	putexcel I6 = "N_code_case"
	putexcel J6 = "prop_code/case"
	putexcel M6 = "OR"
	putexcel N6 = "95CI_LL"
	putexcel O6 = "95CI_UL"
	putexcel P6 = "p"
	putexcel Q6 = "aOR"
	putexcel R6 = "a95CI_LL"
	putexcel S6 = "a95CI_UL"
	putexcel T6 = "ap"
	putexcel Y6 = "aOR2"
	putexcel Z6 = "a95CI_LL2"
	putexcel AA6 = "a95CI_UL2"
	putexcel AB6 = "ap2"


local row 7
foreach exclusion in 0 5 {

preserve
di ""
di "--------------------------------------"
di "Exclusion `exclusion' years"
di "--------------------------------------"
di ""
foreach dg in A49 E11 E87 F06 F10 F32 F33 F41 F43 G20 G25 G40 H36 I61 I63 I67 I69 I95 K59 N30 S00 S01 S02 S06 S22 S32 S42 S70 S72 {
	di ""
	di "`dg'"
	gen dif = (_time - `dg'_date)/365.25
	sum `dg'_date if `dg'_date >=exp_start & `dg'_date <=exp_end
	sum dif, de,  if `dg'_date >=exp_start & `dg'_date <=exp_end
	replace dif = . if dif < `exclusion'
	replace `dg'_date = . if dif ==.
	sum `dg'_date if `dg'_date >=exp_start & `dg'_date <=exp_end
	sum dif, de,  if `dg'_date >=exp_start & `dg'_date <=exp_end
	drop dif
	}


foreach dg in A49 E11 E87 F06 F10 F32 F33 F41 F43 G20 G25 G40 H36 I61 I63 I67 I69 I95 K59 N30 S00 S01 S02 S06 S22 S32 S42 S70 S72 {
	di ""
	di "`dg'"
	capture gen byte `dg' = `dg'_date >=exp_start & `dg'_date <=exp_end
}
local icd N30
*N
tempname t_icd
tab _case `icd', matcell(`t_icd')
matrix list `t_icd'

*OR
tempname c_icd
clogit _case i.`icd', group(_set) or
matrix `c_icd' = r(table)

*adjusted OR
tempname ac_icd
clogit _case i.`icd' i.edu3 i.sivs i.mkunta i.employed_young_age, group(_set) or
matrix `ac_icd' = r(table)

*adjusted OR2 (adjusted for diseases before index disease)
foreach dg in A49 E11 E87 F06 F10 F32 F33 F41 F43 G20 G25 G40 H36 I61 I63 I67 I69 I95 K59 N30 S00 S01 S02 S06 S22 S32 S42 S70 S72 {
	di ""
	di "`dg'"
	capture gen byte `dg'_bef_`icd' = `dg'
	replace `dg'_bef_`icd' = 0 if `dg'_date > `icd'_date & `icd'==1
}
foreach dg in A49 E11 E87 F06 F10 F32 F33 F41 F43 G20 G25 G40 H36 I61 I63 I67 I69 I95 K59 N30 S00 S01 S02 S06 S22 S32 S42 S70 S72 {
	di ""
	di "`dg'"
	tab _case `dg', row
	tab _case `dg'_bef_`icd', row
}
tempname ac2_icd
global adj2_N30 "E11_bef_`icd' E87_bef_`icd' F06_bef_`icd' F10_bef_`icd' F32_bef_`icd' F33_bef_`icd' F41_bef_`icd' F43_bef_`icd' G20_bef_`icd' G25_bef_`icd' G40_bef_`icd' H36_bef_`icd' I61_bef_`icd' I63_bef_`icd' I67_bef_`icd' I69_bef_`icd' I95_bef_`icd' K59_bef_`icd' S00_bef_`icd' S01_bef_`icd' S02_bef_`icd' S06_bef_`icd' S22_bef_`icd' S32_bef_`icd' S42_bef_`icd' S70_bef_`icd' S72_bef_`icd'"
clogit _case i.`icd' $adj2_N30 i.edu3 i.sivs i.mkunta i.employed_young_age, group(_set) or
matrix `ac2_icd' = r(table)

	putexcel B`row' = "`icd'"
	
	putexcel E`row' = (`t_icd'[1,1] + `t_icd'[1,2])
	putexcel F`row' = `t_icd'[1,2]
	putexcel G`row' = (`t_icd'[1,2]/(`t_icd'[1,1] + `t_icd'[1,2]))
	putexcel H`row' = (`t_icd'[2,1] + `t_icd'[2,2])
	putexcel I`row' = `t_icd'[2,2]
	putexcel J`row' = (`t_icd'[2,2]/(`t_icd'[2,1] + `t_icd'[2,2]))

	putexcel M`row' = `c_icd'[1,2]
	putexcel N`row' = `c_icd'[5,2]
	putexcel O`row' = `c_icd'[6,2]
	putexcel P`row' = `c_icd'[4,2]
	putexcel Q`row' = `ac_icd'[1,2]
	putexcel R`row' = `ac_icd'[5,2]
	putexcel S`row' = `ac_icd'[6,2]
	putexcel T`row' = `ac_icd'[4,2]
	putexcel Y`row' = `ac2_icd'[1,2]
	putexcel Z`row' = `ac2_icd'[5,2]
	putexcel AA`row' = `ac2_icd'[6,2]
	putexcel AB`row' = `ac2_icd'[4,2]
	local ++row
	restore
	}
	
log close
clear
